# Supplementary material for: MUCL1 in triple-negative breast cancer: a novel marker associated with the luminal androgen receptor subtype
Source: Breast Cancer Res. 2026 Apr 15;28:73. doi: 10.1186/s13058-026-02283-y (PMC13088539; doi:10.1186/s13058-026-02283-y)
Supplement: Supplementary file 1 — Supplementary Material 1 [file 13058_2026_2283_MOESM1_ESM.xlsx]

## Sheet: Tabelle1
Antigenw	Clone	host species	Supplier	Bestellnummer	Gerät	Dilution
MUCL1	poly	rabbit	invitrogen	PA5-58653	Bond - MissMoneyPenny	1:50
FOXA1	EPR10881	rabbit	Abcam	ab170933	Bomd-MissMoney penny	1:500
GCDFP15	poly	mouse	Dako/Agilent	GA077	Ventana	RTU
Aurora A= AURKA	D3V7T	rabbit	Cell Signaling	91590	Bond- Miss MoneyPenny	1:250
CLCA2	poly	rabbit	proteintech	19273-1-AP	Bond - MissMoneyPenny	1:250
SPINK8	poly	rabbit	Invitrogen	PA5-62743	Bond - MissMoneyPenny	1:100
CYP4F8	poly	rabbit	invitrogen	PA5-103398	Bond - MissMoneyPenny	1:100
ABCC11	poly	Rabbit	invitrogen	PA5-111034	Bond - MissMoneyPenny	1:75
CK18	CY-90	mouse	Sigma	C8541	Ventana	1:2000
Sox10	2311R	rabbit	bio-techne	NBP2-79770-100µg	Bond - MissMoneyPenny	1:75
AR	SP107	rabbit	Cell Marque über Roche bezogen	760-4605	Ventana	RTU
Rb-1 (Retinoblastoma)	G3-245	mouse	BD Bioscience	554136	Ventana	1:100
Ki67	Mib1	mouse	Dako	M724001	Bond - MissMoneyPenny	1:50
