# Supplementary material for: MUCL1 in triple-negative breast cancer: a novel marker associated with the luminal androgen receptor subtype
Source: Breast Cancer Res. 2026 Apr 15;28:73. doi: 10.1186/s13058-026-02283-y (PMC13088539; doi:10.1186/s13058-026-02283-y)
Supplement: Supplementary file 2 — Supplementary Material 2 [file 13058_2026_2283_MOESM2_ESM.xlsx]

## Sheet: Blatt 1 - Overlapping_Genes_Map
Overlapping_Genes_Mapped
Gene (GPL96)	logFC_GSE1561	adj.P.Val_GSE1561	logFC_GSE68892	adj.P.Val_GSE68892	Gene Title	Gene Symbol	Ensembl	Entrez.Gene	Gene ID (GPL23985)	Weight
214451_at	4.10408	0.000239323	3.74316	1.34577e-11	transcription factor AP-2 beta (activating enhancer binding protein 2 beta)	TFAP2B	ENSG00000008196 /// OTTHUMG00000014836	7021	ADXEC.14399.C1_s_at	1
214243_s_at	4.57196	4.30466e-09	2.4182	6.95044e-05	serine hydrolase-like /// serine hydrolase-like 2	SERHL /// SERHL2	ENSG00000172250 /// ENSG00000183569 /// OTTHUMG00000150892	94009 /// 253190	ADXECAD.18701_s_at	1
211417_x_at	2.578	4.33926e-08	1.31711	2.79036e-05	gamma-glutamyltransferase 1 /// gamma-glutamyltransferase 2 /// gamma-glutamyltransferase light chain 1 /// gamma-glutamyltransferase light chain 2	GGT1 /// GGT2 /// GGTLC1 /// GGTLC2	NA	NA	ADXECRS.16597_s_at	1
203740_at	1.75681	4.30466e-09	1.06734	0.00072389	M-phase phosphoprotein 6	MPHOSPH6	ENSG00000135698 /// OTTHUMG00000137632	10200	ADXECEMUTR.2048_at	1
214404_x_at	0.969741	0.00704631	1.2812	2.28018e-09	SAM pointed domain containing ETS transcription factor	SPDEF	ENSG00000124664 /// OTTHUMG00000014548	25803	ADXPCEC.82.C3_at	1
211682_x_at	4.19464	8.30881e-09	1.95164	0.0086075	UDP glucuronosyltransferase 2 family, polypeptide B28	UGT2B28	NA	NA	NA
215465_at	2.01375	9.68877e-08	1.03766	0.00381019	ATP-binding cassette, sub-family A (ABC1), member 12	ABCA12	ENSG00000144452 /// OTTHUMG00000154801	26154	ADXECRS.32493_s_at	1
205307_s_at	1.7115	1.8345e-06	0.678755	0.00115973	kynurenine 3-monooxygenase (kynurenine 3-hydroxylase)	KMO	ENSG00000117009 /// OTTHUMG00000039635	8564	ADXECNTDJ.3134_at	1
204942_s_at	2.92736	0.000133596	2.00224	1.78465e-05	aldehyde dehydrogenase 3 family, member B2	ALDH3B2	ENSG00000132746 /// OTTHUMG00000167284	222	ADXEC.26524.C1_at	1
218776_s_at	1.15255	0.000116368	0.786249	2.71857e-05	transmembrane protein 62	TMEM62	ENSG00000137842 /// OTTHUMG00000176485	80021	ADXEC.1206.C1_at	1
221122_at	1.28231	0.00108587	0.521527	3.92348e-06	HRAS-like suppressor 2	HRASLS2	ENSG00000133328 /// OTTHUMG00000167851 /// ---	54979	ADXEC.7811.C1_at	1
217528_at	4.90399	6.83962e-07	2.115	0.00708801	chloride channel accessory 2	CLCA2	ENSG00000137975 /// OTTHUMG00000010256	9635	ADXEC.1578.C1_at	1
208872_s_at	1.49819	1.81093e-05	1.02771	0.000272767	receptor accessory protein 5	REEP5	ENSG00000129625 /// ENSG00000129625 /// OTTHUMG00000128807	7905	ADXEC.2235.C1_at	1
205221_at	1.39577	1.63892e-05	0.911792	0.00261621	homogentisate 1,2-dioxygenase	HGD	ENSG00000113924 /// OTTHUMG00000159441	3081	ADXEC.7529.C1_s_at	1
206509_at	3.66066	0.00844402	3.17763	5.47977e-06	prolactin-induced protein	PIP	ENSG00000159763 /// OTTHUMG00000152635	5304	ADXEC.9518.C1_at	1
214598_at	3.43552	1.11862e-05	1.69124	0.00583016	claudin 8	CLDN8	ENSG00000156284 /// OTTHUMG00000081872	9073	ADXECADA.15925_s_at	1
204607_at	2.03417	0.00624855	1.99664	1.21458e-05	3-hydroxy-3-methylglutaryl-CoA synthase 2 (mitochondrial)	HMGCS2	ENSG00000134240 /// OTTHUMG00000012101	3158	ADXEC.5773.C2_s_at	1
201525_at	3.07316	0.0021661	3.27973	5.12609e-05	apolipoprotein D	APOD	ENSG00000189058 /// OTTHUMG00000155854	347	ADXEC.6199.C1_s_at	1
221505_at	-1.86925	0.000148432	-1.62454	0.00080151	acidic (leucine-rich) nuclear phosphoprotein 32 family, member E	ANP32E	ENSG00000143401 /// OTTHUMG00000012547	81611	ADXEC.16735.C1_s_at	-1
204462_s_at	0.577715	0.00639147	0.701398	2.71857e-05	solute carrier family 16, member 2 (thyroid hormone transporter)	SLC16A2	ENSG00000147100 /// OTTHUMG00000021857	6567	ADXEC.12780.C1_at	1
211110_s_at	1.63572	0.000303161	1.36704	0.000598086	androgen receptor	AR	ENSG00000169083 /// OTTHUMG00000021740 /// ---	367	ADXEC.26331.C1_at	1
215726_s_at	1.18531	0.00468712	1.73876	6.89765e-05	cytochrome b5 type A (microsomal)	CYB5A	ENSG00000166347 /// OTTHUMG00000132843 /// ---	1528	ADXEC.2308.C1_s_at	1
204818_at	1.66131	0.00030959	1.15756	0.00130511	hydroxysteroid (17-beta) dehydrogenase 2	HSD17B2	ENSG00000086696 /// OTTHUMG00000137631 /// ---	3294	ADXEC.3946.C1_s_at	1
218665_at	0.683116	0.00165074	0.703817	0.000276914	frizzled class receptor 4	FZD4	ENSG00000174804 /// OTTHUMG00000167231 /// ---	8322	ADXEC.20797.C1_s_at	1
201900_s_at	0.960302	0.000154966	0.744075	0.00420145	aldo-keto reductase family 1, member A1 (aldehyde reductase)	AKR1A1	ENSG00000117448 /// OTTHUMG00000007740 /// ENSG00000117448	10327	ADXEC.2166.C2_s_at	1
219736_at	2.02718	0.000123594	0.595044	0.00635998	tripartite motif containing 36	TRIM36	ENSG00000152503 /// OTTHUMG00000128892 /// ---	55521	ADXEC.34972.C1_at	1
205151_s_at	1.13095	0.00457755	0.938999	0.000286303	TLR4 interactor with leucine-rich repeats	TRIL	ENSG00000255690 /// OTTHUMG00000152829	9865	ADXEC.10407.C1_at	1
218552_at	1.40662	0.000422307	0.97948	0.00312787	enoyl CoA hydratase domain containing 2	ECHDC2	ENSG00000121310 /// OTTHUMG00000008927 /// ENSG00000121310	55268	ADXEC.6308.C1_s_at	1
212218_s_at	1.50669	0.00188188	1.61661	0.00080151	fatty acid synthase	FASN	ENSG00000169710 /// OTTHUMG00000178527	2194	ADXEC.5065.C2_at	1
204285_s_at	-1.62137	0.00366934	-1.49024	0.000475845	phorbol-12-myristate-13-acetate-induced protein 1	PMAIP1	ENSG00000141682 /// OTTHUMG00000132765	5366	ADXEC.23296.C1-a_s_at	-1
217014_s_at	2.3649	0.00468764	2.0316	0.000395885	alpha-2-glycoprotein 1, zinc-binding /// alpha-2-glycoprotein 1, zinc-binding pseudogene 1	AZGP1 /// AZGP1P1	NA	NA	ADXPCEC.122.CB3_x_at	1
209522_s_at	1.81346	0.000894177	1.0565	0.0023408	carnitine O-acetyltransferase	CRAT	ENSG00000095321 /// OTTHUMG00000147343 /// ---	1384	ADXEC.4377.C1_at	1
210319_x_at	1.32927	0.00111502	0.672904	0.00328254	msh homeobox 2	MSX2	---	4488	ADXECAD.22069_s_at	1
204573_at	1.31402	0.000814732	0.629247	0.00583016	carnitine O-octanoyltransferase	CROT	ENSG00000005469 /// OTTHUMG00000023653 /// ---	54677	ADXEC.24219.C1_at	1
206463_s_at	2.61969	0.00295613	1.55871	0.00220149	dehydrogenase/reductase (SDR family) member 2	DHRS2	ENSG00000100867 /// OTTHUMG00000028771	10202	ADXEC.14774.C1_s_at	1
200862_at	1.62469	0.00220661	1.85863	0.00347908	24-dehydrocholesterol reductase	DHCR24	ENSG00000116133 /// OTTHUMG00000009989	1718	ADXEC.26291.C1_at	1
205120_s_at	-0.9685	0.00775579	-1.11203	0.00110401	sarcoglycan, beta (43kDa dystrophin-associated glycoprotein)	SGCB	ENSG00000163069 /// OTTHUMG00000128697 /// ---	6443	ADXEC.8464.C1_at	-1
201951_at	2.03256	0.00222825	1.32852	0.00440964	activated leukocyte cell adhesion molecule	ALCAM	ENSG00000170017 /// ENSG00000170017 /// OTTHUMG00000159192 /// ---	214	ADXECAD.5244_at	1
219616_at	0.983459	0.00596783	0.559295	0.00193492	acyl-CoA synthetase short-chain family member 3	ACSS3	ENSG00000111058 /// OTTHUMG00000170179	79611	ADXEC.19959.C1_s_at	1
202109_at	0.839785	0.00928026	0.75557	0.001623	ADP-ribosylation factor interacting protein 2	ARFIP2	ENSG00000132254 /// ENSG00000132254 /// OTTHUMG00000133406	23647	ADXECRS.3470_x_at	1
205498_at	2.39299	0.00245157	1.29372	0.00808747	growth hormone receptor	GHR	ENSG00000112964 /// OTTHUMG00000094791 /// ENSG00000112964 /// ---	2690	ADXEC.33209.C1_s_at	1
202784_s_at	-1.02399	0.00828858	-1.1605	0.00245226	nicotinamide nucleotide transhydrogenase	NNT	ENSG00000112992 /// OTTHUMG00000096961	23530	ADXEC.19665.C1_at	-1
204044_at	1.29063	0.00331891	0.961926	0.00737282	quinolinate phosphoribosyltransferase	QPRT	ENSG00000103485 /// OTTHUMG00000097770	23475	ADXEC.11934.C1_s_at	1
218205_s_at	0.857306	0.00757206	1.04501	0.00370808	MAP kinase interacting serine/threonine kinase 2	MKNK2	ENSG00000099875 /// OTTHUMG00000180020	2872	ADXEC.5464.C1_s_at	1
215380_s_at	0.619121	0.00844336	0.968246	0.00440991	gamma-glutamylcyclotransferase	GGCT	ENSG00000006625 /// OTTHUMG00000128593	79017	ADXEC.5688.C1_s_at	1
207802_at	2.0929	0.00685536	1.79902	0.00671942	cysteine-rich secretory protein 3	CRISP3	ENSG00000096006 /// OTTHUMG00000014823	10321	ADXEC.33320.C1_at	1
