# Supplementary material for: MUCL1 in triple-negative breast cancer: a novel marker associated with the luminal androgen receptor subtype
Source: Breast Cancer Res. 2026 Apr 15;28:73. doi: 10.1186/s13058-026-02283-y (PMC13088539; doi:10.1186/s13058-026-02283-y)
Supplement: Supplementary file 3 — Supplementary Material 3 [file 13058_2026_2283_MOESM3_ESM.csv]

Gene	logFC	P.Value	adj.P.Val
ADXECADA.562_at	2.7045858126721765	1.14817646987953e-61	1.2489404368761576e-56
ADXECRS.29733_at	4.122224426078971	8.187644528261522e-60	4.453096106030877e-55
ADXECRS.13483_s_at	3.6772455463728186	4.1856004520098773e-51	1.5176429158927546e-46
ADXECAD.10832_s_at	3.939248163452709	4.045608970542738e-48	1.1001629034493921e-43
ADXEC.6083.C2-a_s_at	2.752518044077136	5.772995659363935e-45	1.2559267516859428e-40
ADXECRS.18230_at	5.564457575757579	1.8952389604581243e-44	3.4359418860465484e-40
ADXECAD.10832_x_at	3.558839623507806	2.4841591615238473e-41	3.860241385055972e-37
ADXEC.9710.C1_at	2.4794380624426067	5.218804163221781e-41	7.096008020732655e-37
ADXEC.9518.C1_at	4.699805876951333	3.2008136881825794e-40	3.868574552730536e-36
ADXEC.35080.C1_x_at	2.162600321395775	4.254506816821179e-40	4.6278823350654056e-36
ADXEC.4748.C1_at	1.947062121212122	8.7149132260176e-38	8.617940009757184e-34
ADXPCEC.15484.C1_s_at	2.228436363636365	1.3803914522582752e-37	1.2412559633685313e-33
ADXEC.27309.C1_at	1.9946530762167116	1.4834455692239932e-37	1.2412559633685313e-33
ADXECRS.25633_s_at	2.7485948576675874	2.5912750620059727e-37	2.0133466867482976e-33
ADXEC.23080.C1_at	1.5732296143250686	3.4385028943610266e-37	2.4935106055801004e-33
ADXPCEC.1571.C1_at	2.803125206611571	1.1597136958189768e-36	7.674481248892463e-33
ADXPCEC.480.C1_at	3.3789478420569363	1.1994022691694112e-36	7.674481248892463e-33
ADXEC.14774.C1_s_at	2.936316161616161	1.4848477606264634e-36	8.973100000550233e-33
ADXEC.35080.C1_at	2.041621212121213	8.414415695622162e-36	4.817297272142086e-32
ADXEC.9606.C1_s_at	3.1014843434343438	1.1838653161695674e-35	6.438806681583044e-32
ADXEC.26331.C1_at	3.097375941230491	2.9699064619930513e-35	1.5383549776655056e-31
ADXPCEC.4980.C2_s_at	3.477155096418735	4.370463876401527e-35	2.1609162664520566e-31
ADXECADA.17312_x_at	1.6880911386593187	6.140837968775757e-35	2.9042425690937034e-31
ADXECADA.2330_at	1.9442639118457288	6.599728534220657e-35	2.991216962659942e-31
ADXEC.29794.C1_at	3.5049429752066112	3.0921058900974686e-34	1.345387641204969e-30
ADXPCEC.17024.C1_at	2.3297146464646463	3.750032015880038e-34	1.5688980098437192e-30
ADXPCEC.13485.C1_at	2.4115719926538097	4.811389692165882e-34	1.938384167240874e-30
ADXEC.4773.C1_at	2.582045500459136	4.992471960142111e-34	1.9395040354872078e-30
ADXEC.4377.C1_at	1.692949632690544	6.44415844485356e-34	2.4171371689565203e-30
ADXECAD.24044_s_at	3.812713498622591	7.177189973423608e-34	2.602353388497088e-30
ADXEC.26524.C1_at	3.222847842056937	9.468987635248114e-34	3.322576125844351e-30
ADXEC.1578.C1_at	3.6741336547291112	6.129016177693932e-33	2.08340582420261e-29
ADXECAD.22302_s_at	3.1449981175390285	7.682680118366337e-33	2.5323976138042927e-29
ADXECAD.599_s_at	2.0315615243342497	1.4996448996896095e-32	4.797805106136382e-29
ADXEC.7529.C1_s_at	2.483214967860424	3.51276096439617e-32	1.0917259618947365e-28
ADXEC.5773.C2_s_at	2.5159932966023884	9.637809281120619e-32	2.8852298016397882e-28
ADXEC.6208.C1_s_at	1.613711799816345	9.814067685948385e-32	2.8852298016397882e-28
ADXEC.29267.C1_at	3.1783990358126712	2.1636789648842957e-31	6.193587975901425e-28
ADXECNTDJ.7193_s_at	1.3372101469237823	5.301048557054029e-31	1.4785304047233567e-27
ADXEC.976.C2_at	1.8919204775022957	8.290716611005183e-31	2.2545774751967496e-27
ADXEC.1578.C1_x_at	3.5707831037649234	1.1143510532776578e-30	2.956454882227573e-27
ADXECRS.24174_s_at	4.096581910009185	2.1602308115878895e-30	5.5947920657448635e-27
ADXPCEC.8381.C1_at	2.6698000459136835	2.6951903010983077e-30	6.817953957959756e-27
ADXEC.25129.C1_at	1.371507162534435	4.297982025807114e-30	1.0625393019072605e-26
ADXEC.4773.C1_x_at	2.351602984389346	4.871917907712288e-30	1.1642440329206124e-26
ADXPCEC.4360.C1_s_at	2.4352886134067955	4.9234413394818865e-30	1.1642440329206124e-26
ADXOCEC.15319.C1_s_at	7.423323415977961	9.037066600873114e-30	2.091523311865051e-26
ADXEC.22552.C1_at	1.99207419651056	1.1420627413553244e-29	2.5530332681524959e-26
ADXPCEC.17305.C1_at	1.1711887970615247	1.1500572749455055e-29	2.5530332681524959e-26
ADXECAD.10463_s_at	3.7258339302111994	3.076174523048318e-29	6.692279198382078e-26
ADXEC.18564.C2_at	3.3052894857667585	6.475505898731121e-29	1.3811365287066205e-25
ADXECRS.13898_s_at	1.5028660238751144	1.0062283955839644e-28	2.104874999193102e-25
ADXECRS.43219_at	2.185946648301196	1.4755211785799984e-28	3.028326258890904e-25
ADXEC.14399.C1_s_at	4.541846280991737	1.586545579847424e-28	3.19589040728673e-25
ADXECRS.9483_at	2.158866483011938	4.161601845729631e-28	8.230589134019751e-25
ADXPCEC.8381.C1_x_at	2.100076767676768	5.306850171550866e-28	1.0308177397511016e-24
ADXEC.5261.C1_s_at	2.0670421028466506	6.996035240527062e-28	1.3350889988132837e-24
ADXECAD.26191_s_at	2.3419458218549103	1.0114125798226957e-27	1.896851979013682e-24
ADXEC.29381.C1_at	1.0220005509641876	1.2775505441362664e-27	2.355370135406212e-24
ADXEC.29544.C1_x_at	1.4099042699724518	3.1564466168268523e-27	5.722427286532628e-24
ADXECAD.10832_at	2.9696129935720847	4.2910096156114434e-27	7.651784622094269e-24
ADXEC.5241.C1_s_at	2.1319619834710766	4.7160129040599845e-27	8.274016446000467e-24
ADXECAD.3824_s_at	3.3622731404958675	7.710076168604296e-27	1.331224198914446e-23
ADXEC.27736.C1_s_at	2.4245757575757594	8.733561337809432e-27	1.4843779188774354e-23
ADXECAD.17194_at	1.4169623048668507	2.014715126802203e-26	3.3715792712774836e-23
ADXPCEC.8288.C1_at	1.9795874655647405	2.190307400714827e-26	3.609892088184182e-23
ADXECRS.2403_at	2.0387126721763105	4.404706004562074e-26	7.151138811227525e-23
ADXEC.10562.C1_s_at	1.4594223140495863	4.8912281039405647e-26	7.824238650503513e-23
ADXEC.31756.C1-a_s_at	1.06530624426079	6.045656880667672e-26	9.53075902683343e-23
ADXECAD.22301_s_at	2.039809044995409	1.04532408002616e-25	1.6243738875560796e-22
ADXEC.19678.C1_at	1.7856301652892559	1.2483558614920193e-25	1.9125515097134633e-22
ADXEC.976.C1_s_at	2.2881495408631785	1.5947683817988643e-25	2.409340631924351e-22
ADXEC.13585.C1_at	1.8050530303030303	2.7916507165268683e-25	4.1597890183688577e-22
ADXECRS.43219_s_at	1.950909963269056	3.204487284690527e-25	4.7104230929661735e-22
ADXEC.29096.C1_at	2.643727272727276	3.3482203275708886e-25	4.856080191358013e-22
ADXEC.4814.C1_at	1.5399619375573916	4.732959977070279e-25	6.774111242971009e-22
ADXECRS.32384_at	2.3275743342516106	5.729030077485229e-25	8.03117719578464e-22
ADXECADA.17312_s_at	2.6261146923783265	5.75891576516145e-25	8.03117719578464e-22
ADXECADA.21143_s_at	1.9464797520661183	9.173315543814e-25	1.2630842678403945e-21
ADXEC.7742.C1_at	2.729901515151516	1.731898236165346e-24	2.354862031714021e-21
ADXPCEC.14753.C1_at	0.9412882920110195	1.8697004444410394e-24	2.5108461178335617e-21
ADXEC.30455.C1_at	1.6544561065197443	3.010126290154092e-24	3.993042650460994e-21
ADXEC.7622.C2_s_at	2.306763314967861	3.065322617036237e-24	4.0172714818160686e-21
ADXECRS.39472_x_at	1.576046418732782	5.4258479670878395e-24	7.026214743666033e-21
ADXECAD.14341_at	2.1321059687786974	5.930516712916012e-24	7.589386893695908e-21
ADXECRS.32493_s_at	1.6380412764003665	7.17632749886982e-24	9.076886046710041e-21
ADXOCEC.8071.C1_at	1.3089855371900803	7.496748308550656e-24	9.373175793228805e-21
ADXECADA.21060_x_at	1.6166982093663909	1.9010677239247555e-23	2.3498925311095363e-20
ADXEC.7837.C1_at	-2.373755463728182	2.190569473513835e-23	2.67731893315664e-20
ADXEC.2275.C2-a_s_at	2.473879063360882	2.3504980840804828e-23	2.8408642177104287e-20
ADXECAD.18701_s_at	2.621667125803488	3.805537496304817e-23	4.548913699978602e-20
ADXEC.3283.C1_s_at	2.6966266758494033	4.5684469510011127e-23	5.40149332110975e-20
ADXECAD.17194_x_at	1.364350596877871	6.328816988406264e-23	7.402402115385806e-20
ADXECADA.1676_at	1.686942791551882	7.865982558494574e-23	9.102448072157509e-20
ADXPCEC.8512.C1_x_at	0.948352479338844	1.0190580932074936e-22	1.166832243649877e-19
ADXEC.29685.C1_at	1.5015693755739212	1.1509428857182711e-22	1.3041142014259443e-19
ADXEC.4205.C1_s_at	1.34491147842057	1.2134170353742783e-22	1.3607283653595103e-19
ADXEC.7863.C1-a_s_at	1.0459935720844742	1.4477962482083046e-22	1.6069947417868016e-19
ADXECADA.21060_at	1.9610660697887958	1.8286723655188451e-22	2.0092491437543223e-19
ADXEC.4814.C1_x_at	1.6228125803489517	2.31885083894908e-22	2.522353188575251e-19
ADXEC.3747.C2_s_at	2.196205601469239	2.4092256900704706e-22	2.5947122144861933e-19
ADXEC.976.C3_at	3.0654826446280987	3.483149469499133e-22	3.7145398695513504e-19
ADXEC.23444.C1_at	1.0152046831955968	6.598707672836174e-22	6.9687478234992985e-19
ADXEC.7269.C1_at	1.766572451790635	1.197263614146538e-21	1.2522456431961906e-18
ADXPCEC.698.C1_x_at	1.5096715335169923	2.2629745284197662e-21	2.3443554028894143e-18
ADXEC.3283.C3-a_s_at	2.821927685950415	2.9052357372738424e-21	2.9813200241292405e-18
ADXECAD.24213_s_at	1.35291492194674	3.377792611406751e-21	3.4338576551250537e-18
ADXECAD.13330_at	2.6023758494031224	5.711912282437803e-21	5.752953429948652e-18
ADXECRS.25026_at	0.9625187327823679	6.539009543677607e-21	6.5255715791107836e-18
ADXPCEC.16938.C1_at	1.8525512396694224	7.251768950790775e-21	7.171076539920157e-18
ADXPCEC.17405.C1_x_at	1.3009756198347118	7.458692248869864e-21	7.309249622189805e-18
ADXEC.3481.C1_s_at	1.6147707529843904	8.615564397795835e-21	8.367559222630712e-18
ADXEC.20477.C1_at	0.8040086317722674	1.0741073078707521e-20	1.0339566063800791e-17
ADXEC.7811.C1_x_at	1.3460880624426097	1.205199545776569e-20	1.1499718051876497e-17
ADXECADA.702_s_at	1.5550435261708007	1.8278713814023364e-20	1.7289438033340916e-17
ADXECEMUTR.1374_s_at	1.0868390725436186	2.173117298070188e-20	2.037784544955886e-17
ADXEC.31386.C1_s_at	1.4572011019283755	3.905350492112081e-20	3.6308410694870404e-17
ADXECADA.9724_at	1.4697186409550063	8.233024316661722e-20	7.589452992111826e-17
ADXPCEC.82.C3_at	1.1903289715335186	8.903004250277457e-20	8.138094036371266e-17
ADXECAD.5244_at	2.968149494949498	9.423997681507569e-20	8.542539765030562e-17
ADXECRS.29162_s_at	1.1773011478420583	9.516624518273733e-20	8.555209492559864e-17
ADXECAD.26909_s_at	2.173065381083565	1.1739939541703991e-19	1.0467407078593388e-16
ADXEC.25424.C1_at	2.1412842516069803	1.97178310725163e-19	1.7437616201171003e-16
ADXECAD.16060_at	1.5443581726354463	2.6793708430950836e-19	2.3504132486170226e-16
ADXECNTDJ.7411_s_at	1.3758049127640075	3.5920631268500785e-19	3.125842069489953e-16
ADXECAD.26909_at	1.365652203856749	4.657151548917124e-19	4.0205263244841995e-16
ADXEC.21246.C1_at	2.48927511478421	5.017780971425604e-19	4.2977491570692245e-16
ADXECRS.19674_s_at	4.030996372819104	7.221983976237985e-19	6.110649781912727e-16
ADXEC.22522.C1_x_at	1.6196735078053275	7.246762354441621e-19	6.110649781912727e-16
ADXPCEC.8417.C1_at	1.4292941230486678	7.560709642437979e-19	6.326336554352567e-16
ADXECRS.13302_s_at	1.295636776859506	8.852409763627861e-19	7.3506085835754525e-16
ADXEC.24992.C1_at	1.4880523875114804	8.945155176774036e-19	7.371349996278579e-16
ADXECADA.1428_at	0.8662575298438926	9.850663150118017e-19	8.056509284340131e-16
ADXPCEC.3071.C1_x_at	0.9232159320477509	1.064665955445501e-18	8.642545072353718e-16
ADXEC.3283.C2_at	2.9787928374655728	1.1979830770590476e-18	9.652726458531479e-16
ADXEC.14331.C1_at	1.0702690082644621	1.2215151097204498e-18	9.769965262864092e-16
ADXEC.32231.C1_at	0.9095913223140504	1.2772948003452172e-18	1.0141534248346813e-15
ADXEC.6083.C2_at	1.0721825068870556	2.886576869578889e-18	2.2752919243863277e-15
ADXPCEC.13999.C1_x_at	0.8546048209366344	3.3386317295399684e-18	2.6126834892981266e-15
ADXECRS.195_s_at	1.1034749770431564	3.5340161842279e-18	2.7458296032541e-15
ADXEC.7622.C1_x_at	0.888488659320477	3.560710654532707e-18	2.7469493770031895e-15
ADXECAD.16454_x_at	1.7875059228650139	4.19544356832099e-18	3.213827954842845e-15
ADXEC.9484.C3_at	2.504437281910009	4.329944544438349e-18	3.29366466969109e-15
ADXECADA.2998_at	2.625876078971533	4.5414063463066484e-18	3.4305278939295277e-15
ADXEC.976.C1_at	3.674366161616162	4.682879122680111e-18	3.5129990306803573e-15
ADXECADA.1428_x_at	0.8976481175390261	6.004304127912301e-18	4.473453327519099e-15
ADXEC.5065.C2_x_at	1.4325639118457367	7.00232225297161e-18	5.181527927817959e-15
ADXEC.18137.C1_at	1.5751640495867782	7.564614441302659e-18	5.5597871653185e-15
ADXEC.5065.C2_at	1.5147551423324241	8.63732047951433e-18	6.305591761608395e-15
ADXPCEC.4980.C1_x_at	0.8917935261708037	8.915799572419856e-18	6.465500095263614e-15
ADXECAD.11101_s_at	0.8138995408631775	1.0197881491504932e-17	7.34625666966848e-15
ADXECNTDJ.1302_at	1.3075264921946759	1.3319799446352802e-17	9.53206910905574e-15
ADXECNTDJ.3132_at	0.9010080808080794	1.437964370163032e-17	1.0223268779663658e-14
ADXPCEC.1297.C1_at	1.4782080348943998	1.5173687035233455e-17	1.0717746629510093e-14
ADXEC.25937.C1_at	1.4839336547291109	1.6469112166391998e-17	1.1557704161364231e-14
ADXECAD.16454_at	2.1702658402203867	2.393816637628876e-17	1.6691653754789654e-14
ADXECRS.5456_at	0.8927458218549189	2.69069166189243e-17	1.8642208676051653e-14
ADXPCEC.2341.C1-a_x_at	0.6609122130394884	2.9138124683552536e-17	2.0060307915051333e-14
ADXEC.6083.C3_at	5.717168457300276	3.18099468497307e-17	2.1762004896391863e-14
ADXEC.6004.C1_at	1.0592124885215775	3.6509513050300285e-17	2.482099244724665e-14
ADXPCEC.17405.C1_at	1.8265029843893508	4.8881455807230815e-17	3.292038645143316e-14
ADXLCEC.5821.C1_x_at	0.6974425619834705	4.902830224619559e-17	3.292038645143316e-14
ADXEC.24586.C1_at	0.8706400826446294	9.31375825573294e-17	6.215419435739916e-14
ADXECNTDJ.1302_s_at	2.964374380165288	1.0468681722470584e-16	6.943544652704026e-14
ADXEC.23736.C1_s_at	1.2278344352617054	1.2096597384328296e-16	7.939803459342914e-14
ADXECRS.44432_at	0.8848156565656577	1.2116711170211478e-16	7.939803459342914e-14
ADXEC.10604.C1_at	-1.9194611570247968	1.2310593394942853e-16	8.01854555166649e-14
ADXPCEC.8148.C1_at	0.675458494031222	1.3375430442365703e-16	8.660272748802212e-14
ADXPCEC.11657.C1_at	0.951360697887969	1.3689806435526952e-16	8.811375058170887e-14
ADXECADA.3691_at	0.7090437098255291	1.8095717866258842e-16	1.157870474482454e-13
ADXEC.11394.C1_at	0.8071362718089978	2.318913720018913e-16	1.4751003439109783e-13
ADXEC.2955.C1_at	1.9943775482093682	2.340125451855394e-16	1.4799388729710602e-13
ADXEC.8096.C2_s_at	1.571166115702479	2.8106544535455066e-16	1.767235542421191e-13
ADXECADA.24279_at	1.2115727731864117	3.1037849046072e-16	1.940329349330763e-13
ADXPCEC.12502.C1_at	1.6182376951331503	3.232996994459653e-16	2.009557034681961e-13
ADXEC.23895.C1_at	2.3049621212121187	3.3015930784933256e-16	2.040534594921534e-13
ADXEC.8285.C1_s_at	2.1922863636363648	3.360969142790223e-16	2.0654959292437813e-13
ADXECAD.13831_at	1.0537167584940328	3.808541539588436e-16	2.32740401410265e-13
ADXEC.16735.C1-a_s_at	-2.4786372359963345	4.824037856686183e-16	2.925845525646624e-13
ADXEC.4217.C1_s_at	1.4412254361799817	4.841621264032436e-16	2.925845525646624e-13
ADXECADA.13430_at	0.873070202020201	5.614261603401093e-16	3.3740161335445155e-13
ADXEC.17274.C1_at	1.3608056014692373	5.826250431738741e-16	3.482177016279194e-13
ADXEC.12136.C1_s_at	2.4360185491276383	6.168994645514732e-16	3.66687738557656e-13
ADXEC.20112.C1_at	1.2231919191919212	7.306262398480071e-16	4.319271731831892e-13
ADXECNTDJ.7102_at	0.920769696969697	8.340981123941774e-16	4.904316555339948e-13
ADXECNTDJ.3134_at	1.7778624885215786	8.687322107847422e-16	5.080495427974254e-13
ADXEC.13240.C1_at	1.3919808999081726	9.812302459931999e-16	5.707716643751675e-13
ADXECADA.126_at	1.0827343434343457	1.0000857447475633e-15	5.7864535622692e-13
ADXEC.13697.C1_at	1.0856600550964188	1.054669418005178e-15	6.069985217615409e-13
ADXEC.13240.C1_x_at	1.8263301193755754	1.087278095525661e-15	6.197581731687122e-13
ADXEC.8829.C1_at	-4.121636547291093	1.0882346388470254e-15	6.197581731687122e-13
ADXECADA.3913_at	0.7387004132231407	1.314299345172874e-15	7.446053415131486e-13
ADXEC.27316.C1_at	-1.420775849403121	1.4017353837351649e-15	7.900267777263022e-13
ADXECRS.1021_s_at	1.5996644168962368	1.4859621150090475e-15	8.331804898052791e-13
ADXECRS.14066_s_at	1.2020942607897185	1.63155962476172e-15	9.101257935542608e-13
ADXEC.7811.C1_at	1.3276776859504191	1.6835303896200241e-15	9.3432500847606e-13
ADXEC.20703.C1_at	1.1348459136822773	2.1458767087860017e-15	1.184872512055361e-12
ADXEC.8135.C1_x_at	0.9162765840220379	2.2371873214836695e-15	1.2258811541123243e-12
ADXECADA.6859_s_at	2.195841414141416	2.2426854238835084e-15	1.2258811541123243e-12
ADXECADA.3243_at	0.8223786501377408	2.4022684955191937e-15	1.3065457893429791e-12
ADXECADA.13437_at	0.9593890725436165	2.4573934259829965e-15	1.3298777477847086e-12
ADXECAD.19697_at	2.7143831037649253	2.8699582610264115e-15	1.5454583158485592e-12
ADXEC.12326.C1_at	1.5088947199265372	2.926853696239655e-15	1.5683322052323385e-12
ADXEC.7622.C1_at	0.7697789256198302	3.3655288077377803e-15	1.7945527528945334e-12
ADXECAD.10759_s_at	3.1254293847566634	3.4169389379714837e-15	1.8130778044721275e-12
ADXPCEC.5160.C1_at	1.3220738751147847	3.702040234398288e-15	1.9548210123150885e-12
ADXPCEC.8288.C1-a_s_at	0.7630523415977961	4.174131124490718e-15	2.1934554937082236e-12
ADXECRS.24233_s_at	0.9906749770431618	4.356292786694683e-15	2.278173577718754e-12
ADXECRS.5456_x_at	0.6891830578512401	4.472743240971768e-15	2.3278809511002158e-12
ADXECEMUTR.5396_s_at	2.098606152433426	5.132503514528394e-15	2.658539058554003e-12
ADXEC.31565.C1_at	1.1182375114784255	5.543532575130347e-15	2.857835542143975e-12
ADXLCEC.5821.C1_at	0.6200885215794316	5.811774372449112e-15	2.981988533667569e-12
ADXEC.21053.C1_s_at	1.4922017906336098	6.158965422827572e-15	3.145294003913108e-12
ADXPCEC.10129.C1_at	1.2298266758494028	6.1958604487802494e-15	3.149350075591217e-12
ADXEC.996.C1_s_at	0.902320339761248	6.997979051043676e-15	3.540521717471288e-12
ADXECADA.2981_at	0.7733019742883385	7.299231099352314e-15	3.6758387132553115e-12
ADXEC.4089.C1_at	0.8804967860422401	7.72401129914633e-15	3.871829737677149e-12
ADXEC.19678.C1-a_s_at	1.5705699724517916	1.0240843131266592e-14	5.109898864434196e-12
ADXECAD.19788_at	1.4563067493112967	1.062323189802853e-14	5.276496223470097e-12
ADXEC.32865.C1_at	1.7697271349862285	1.1505006541055562e-14	5.68849359777209e-12
ADXECADA.32_s_at	0.9033289715335173	1.3088225575156825e-14	6.442012783544157e-12
ADXECAD.7805_at	0.7831464187327819	1.422006164027046e-14	6.967573986405673e-12
ADXEC.11762.C1-a_s_at	0.6685370523416028	1.52592453845825e-14	7.44322724642756e-12
ADXEC.8918.C1_s_at	1.167392745638196	1.5331976960107323e-14	7.445317525949259e-12
ADXEC.1925.C1_s_at	1.2985153351698813	1.682161303275534e-14	8.132390130004421e-12
ADXPCEC.3051.C1_at	0.6694808539944905	1.8325178802609435e-14	8.82008694439223e-12
ADXECNTDJ.10367_at	1.3890797061524345	1.900996815864397e-14	9.109375755174698e-12
ADXEC.6935.C1_at	0.7660020202020239	3.007331576868631e-14	1.4347609631818518e-11
ADXEC.29650.C1_at	0.9444638200183675	3.1586816817275075e-14	1.5003875921903553e-11
ADXEC.20722.C1_s_at	1.367695775941231	3.199142244078169e-14	1.5129995510515085e-11
ADXEC.2275.CB1_s_at	1.1229215794306706	3.331513464427763e-14	1.5687822883402353e-11
ADXEC.20112.C1_s_at	1.4461018365472906	3.478413827934847e-14	1.630896304083797e-11
ADXEC.5615.C1_at	0.8112604224058795	3.50925593056752e-14	1.638295378126234e-11
ADXPCEC.10110.C1_at	1.0289169880624436	3.658293998298737e-14	1.700575162217707e-11
ADXECAD.7792_at	0.7007339302112032	3.757744119292533e-14	1.7393718056177214e-11
ADXEC.113.CB5-a_s_at	1.7509375114784236	3.833367841504965e-14	1.7668577132523053e-11
ADXECAD.5167_at	1.2822337465564744	4.129314021553532e-14	1.895233173031675e-11
ADXECNTDJ.7858_at	1.3120162534435282	4.3934764471746454e-14	2.0080033362095347e-11
ADXEC.18594.C1_s_at	1.2742083103764936	4.88043214131507e-14	2.2212296510614564e-11
ADXECAD.5167_x_at	1.6471325068870533	5.688789335681308e-14	2.5783489532419582e-11
ADXEC.25138.C1_s_at	1.7763734618916498	5.832229616337474e-14	2.632392567413797e-11
ADXEC.7485.C2_s_at	0.9634038108356249	6.501145469770104e-14	2.922184295949227e-11
ADXECNTDJ.9113_at	-1.967248714416896	7.293738043661518e-14	3.264953289865536e-11
ADXEC.9788.C1_at	-1.577032736455462	8.686788691075456e-14	3.872598879755835e-11
ADXECRS.39205_x_at	1.7627693296602374	9.02329214414276e-14	4.006194392943971e-11
ADXEC.23444.C1_x_at	0.7115031221303969	9.267997947283538e-14	4.091074437266304e-11
ADXEC.22590.C2_s_at	2.2995663452708985	9.2896906119436e-14	4.091074437266304e-11
ADXEC.12064.C1_at	1.705492378328744	9.411382439963525e-14	4.127953775360776e-11
ADXPCEC.16120.C1_s_at	1.5601128099173565	9.50387225328183e-14	4.151779952702748e-11
ADXEC.5212.C1_at	-2.2686572543617975	9.722034396573069e-14	4.230096054086528e-11
ADXEC.25706.C1_at	1.0466071166207525	1.0050036478663537e-13	4.355389513956593e-11
ADXEC.23597.C1_s_at	0.8837255280073468	1.0746914420023269e-13	4.638914138700203e-11
ADXECNTDJ.7569_s_at	2.543311616161617	1.0825974195795401e-13	4.654569838426247e-11
ADXPCEC.12152.C1_at	0.8372778236914624	1.1505203781344285e-13	4.9271261673996294e-11
ADXECNTDJ.10426_at	0.7242014233241516	1.1929139619004878e-13	5.088643494889704e-11
ADXEC.10144.C1_at	1.5859696969696988	1.2171050734299368e-13	5.171555526070891e-11
ADXEC.16090.C1_at	0.9436632690541829	1.3425927134086098e-13	5.6825628402231497e-11
ADXECADA.11268_s_at	0.8435189164370993	1.3572752256377357e-13	5.722440695502726e-11
ADXECAD.17469_at	0.7044863636363647	1.4722856257023856e-13	6.183372247930606e-11
ADXEC.6226.C5_s_at	-4.0518333792470145	1.5102176628952411e-13	6.318286019195876e-11
ADXECRS.9361_s_at	1.0105992194674003	1.6249784316435967e-13	6.772362217642294e-11
ADXECRS.12786_s_at	0.8226757575757584	1.6699741070648784e-13	6.933324559927069e-11
ADXECNTDJ.9113_x_at	-2.0875840220385626	1.6923262395921494e-13	6.999409849348884e-11
ADXEC.4898.C4_at	1.0658702938475682	1.829590903511727e-13	7.538468943954227e-11
ADXEC.6199.C1_s_at	3.757266299357208	1.8370546635865267e-13	7.540658795708982e-11
ADXECNTDJ.7569_at	3.0826877410468416	2.0879311789371496e-13	8.53822563609276e-11
ADXEC.7863.C1_s_at	0.7964372819100103	2.2084868887070422e-13	8.997392127565438e-11
ADXEC.24219.C1_at	0.831591827364556	2.21898275028503e-13	9.006420434515091e-11
ADXEC.26170.C1-a_s_at	1.3836475206611585	2.2570951437496642e-13	9.12705506901537e-11
ADXEC.13459.C1_at	0.7114308080808072	2.288915932654825e-13	9.221448870017083e-11
ADXPCEC.2247.C2_s_at	1.1028178604224064	2.4391289104408216e-13	9.790357430336191e-11
ADXEC.8135.C1_at	0.8060855371900815	2.4695785267109843e-13	9.876135066967428e-11
ADXEC.1247.C3-a_x_at	0.6754113865932077	2.712452362181366e-13	1.0807681983466675e-10
ADXEC.20831.C1_at	0.5490877869605146	2.7660070073007045e-13	1.0980845920662096e-10
ADXEC.375.C8_x_at	1.2814724058769489	3.251762987218505e-13	1.2862318934461096e-10
ADXECADA.1533_at	0.5676743342516073	3.350010011544875e-13	1.320292351506541e-10
ADXEC.14393.C2_s_at	1.2058248852158018	3.7822975214439067e-13	1.4852822931140158e-10
ADXEC.28811.C1_at	2.161573921028461	3.876290565541735e-13	1.516717203443769e-10
ADXECAD.24044_at	0.6821480257116646	3.959003789218872e-13	1.5435290185522294e-10
ADXEC.447.C1_at	1.719991460055097	4.2164899093820474e-13	1.6326205716014564e-10
ADXPCEC.4980.C1_at	0.8120633149678644	4.2175331012356517e-13	1.6326205716014564e-10
ADXECADA.10705_at	1.2464233241505962	4.65631671854483e-13	1.796083359490895e-10
ADXEC.27278.C1_s_at	-3.3635398530762126	5.063398882453045e-13	1.9462059252215986e-10
ADXECAD.5257_at	1.5419118457300285	5.369723910274992e-13	2.0566798875495513e-10
ADXECAD.24923_at	0.8578010560146936	5.517164748095321e-13	2.1057372373291812e-10
ADXEC.6720.C1_s_at	-2.002187695133143	5.84443568485482e-13	2.222847328866321e-10
ADXECAD.18663_x_at	1.4054386593204784	6.043971792084258e-13	2.2907284866054258e-10
ADXEC.19086.C1_at	2.0397231864095526	6.312066450075328e-13	2.3840324311576177e-10
ADXEC.24135.C1_at	1.5148456841138662	6.378334346737143e-13	2.4007255948120396e-10
ADXEC.10562.C1-a_s_at	1.0877862718090041	6.914488065863853e-13	2.5935529443186434e-10
ADXOCEC.5654.C1_at	0.9411835629017447	7.297838295128172e-13	2.727936970415333e-10
ADXEC.24992.C1-a_s_at	0.5333629017447197	8.317148007491296e-13	3.0983085330920316e-10
ADXECADA.15197_at	0.7237937098255323	8.423708421058072e-13	3.127294563853286e-10
ADXEC.12256.C1_at	1.0780076675849344	8.630590004391817e-13	3.1932008786317155e-10
ADXEC.375.CB8_x_at	1.0078544077134888	1.0279238570333182e-12	3.790286287208685e-10
ADXECADA.15925_s_at	2.2466696051423365	1.031466012360525e-12	3.7904982081259615e-10
ADXEC.670.C1_x_at	1.055778466483015	1.0966930761152301e-12	4.0166291598488306e-10
ADXEC.11762.C1_at	1.2635185032139575	1.1311162413722039e-12	4.128802022533653e-10
ADXEC.22522.C1_at	1.6332998163452717	1.1361686517773004e-12	4.133373955375506e-10
ADXECAD.8592_at	1.860006198347107	1.1898673673012995e-12	4.314300424852205e-10
ADXEC.28033.C1_s_at	1.4574519283746552	1.2228555153990382e-12	4.419180449935076e-10
ADXEC.16105.C1_x_at	0.9444773186409581	1.302693243061322e-12	4.692111265140343e-10
ADXEC.33711.C1_s_at	0.8757904040404032	1.4661478889825871e-12	5.263422533728379e-10
ADXEC.375.C39_x_at	0.9863694674012873	1.497240807742497e-12	5.357364016545983e-10
ADXEC.31565.C1_x_at	0.9935018824609747	1.544183239270194e-12	5.507215607700152e-10
ADXEC.8680.C1_x_at	-2.164399265381084	1.550591011218319e-12	5.511996334519081e-10
ADXEC.1638.C1_at	1.5064065197428773	1.617078328922786e-12	5.729619293384527e-10
ADXECRS.24883_s_at	0.950413820018364	1.6886429143691447e-12	5.963760443292795e-10
ADXEC.22285.C1_x_at	0.5814599173553732	1.7128930874553508e-12	6.029827135308843e-10
ADXECRS.4008_at	0.6682286501377412	1.797085621550606e-12	6.305799534509313e-10
ADXECAD.15568_s_at	0.8678245638200202	1.9022510078945605e-12	6.653352271213464e-10
ADXECNTDJ.7597_s_at	-3.1551796602387454	2.0284722120053317e-12	7.072086324778588e-10
ADXECRS.6047_s_at	0.7453497245179106	2.0558010999955672e-12	7.144467107128365e-10
ADXECAD.6363_s_at	-2.0485585858585864	2.079878208451139e-12	7.205122038295577e-10
ADXEC.12618.C1_s_at	1.493388429752068	2.3521115899261077e-12	8.122326676374675e-10
ADXEC.5464.C1_s_at	1.1654929292929328	2.5968575020047854e-12	8.939106697407358e-10
ADXEC.26396.C1_s_at	1.0748553259871443	2.7176611704638326e-12	9.325435693324098e-10
ADXEC.12351.C1_at	0.8448058310376485	2.7421847895685564e-12	9.379996624846204e-10
ADXEC.34972.C1_x_at	0.7431482093663915	2.791196826933034e-12	9.517718684842248e-10
ADXECADA.2981_x_at	0.7115689164370989	2.832124581910883e-12	9.627099485060569e-10
ADXEC.17182.C1_at	1.360093434343435	3.0315804541420885e-12	1.0272996743917752e-9
ADXPCEC.9585.C1_x_at	0.8908607438016523	3.1465916645880296e-12	1.0629616612025698e-9
ADXEC.375.C13_x_at	0.9656255739210327	3.171097781537527e-12	1.0648685718970727e-9
ADXEC.22285.C1_at	0.5713441230486682	3.1718156329948844e-12	1.0648685718970727e-9
ADXECRS.11357_s_at	0.8653675390266296	3.486502287377925e-12	1.1669162240363728e-9
ADXECADA.1042_s_at	0.5625889807162539	3.7222589748299745e-12	1.242001356583145e-9
ADXEC.16735.C1_s_at	-1.9715771349862257	4.011958789541255e-12	1.3345713433979802e-09
ADXEC.11560.C1_at	0.6621671258034914	4.028299080242621e-12	1.3359215266843636e-9
ADXEC.21913.C1-a_s_at	1.7858662534435252	4.3329678629701615e-12	1.4325924384876665e-9
ADXECRS.13290_at	0.6808548668503216	4.4027389316730995e-12	1.451249484944464e-9
ADXEC.25633.C1-a_s_at	1.5987884756657476	4.672252353622611e-12	1.5354348097210067e-9
ADXPCEC.13999.C1_at	0.6695921028466509	4.777263730970097e-12	1.5652157819277208e-9
ADXEC.13199.C1_at	0.834731864095497	4.828068895645759e-12	1.5771111777560454e-9
ADXEC.2174.C4_s_at	0.9102750229568439	5.055844674627201e-12	1.6465705399019414e-9
ADXEC.1475.C1_at	0.8709143250688713	5.556047721107729e-12	1.8040735728692967e-9
ADXEC.280.C6_at	0.8986103305785118	6.235882393328102e-12	2.0187926881448146e-9
ADXEC.13388.C1_s_at	1.98896492194674	6.353170758893079e-12	2.0506602447161825e-9
ADXEC.33172.C1_s_at	0.6219489439853079	6.390909694356773e-12	2.0567384405720485e-9
ADXECAD.1569_at	0.7910354453627186	6.674315748395718e-12	2.139780487378011e-9
ADXEC.7216.C1_s_at	1.3729539944903593	6.688289381007977e-12	2.139780487378011e-9
ADXECADA.19525_at	1.0989229568411423	6.7602530292213944e-12	2.156461241954799e-9
ADXECRS.4008_x_at	0.7433163911845737	7.063586565168508e-12	2.2466336029613145e-9
ADXEC.8680.C1_at	-2.3483062442607943	7.1276750176010634e-12	2.2604080982932165e-9
ADXPCEC.13819.C2_x_at	0.5397275941230495	8.356969079083886e-12	2.6425513620535722e-9
ADXEC.18248.C1_at	0.5056707529843902	8.416683858819e-12	2.6537194302228854e-9
ADXEC.375.CB3_x_at	1.6044166666666735	8.607516040269279e-12	2.7060438288911303e-9
ADXEC.3128.C1_at	2.304174288337924	8.958546544717767e-12	2.80828489610438e-9
ADXEC.31659.C1_x_at	0.6910934802571154	9.348773095046354e-12	2.922190063755064e-9
ADXEC.113.C26_s_at	0.8580634986225899	9.55792523064335e-12	2.979005372173241e-9
ADXEC.2584.C1_at	0.9814388888888894	9.689331677518933e-12	3.0113335501537126e-9
ADXEC.4784.C1_x_at	1.3323443526170813	9.865667413212343e-12	3.057401249400529e-9
ADXEC.18365.C1_at	1.1633385674931134	1.0200905873939066e-11	3.1523117538170336e-9
ADXEC.15836.C1_at	1.0670494490358133	1.0473036953922751e-11	3.227238152124366e-9
ADXEC.7699.C1_s_at	1.6884796602387517	1.2214182861594117e-11	3.7531354659682535e-9
ADXECAD.1569_x_at	0.6725271808999111	1.2430977635438295e-11	3.808991614851932e-9
ADXPCEC.14611.C1_at	0.6692039026629935	1.2597922553583022e-11	3.849302313731873e-9
ADXECEMUTR.2344_at	1.2882332874196543	1.264716794081009e-11	3.853524761707446e-9
ADXECNTDJ.180_s_at	1.8084539944903577	1.276146826136409e-11	3.8774901441288834e-9
ADXEC.19329.C1_x_at	2.036140771349864	1.3030112769930568e-11	3.948087873710216e-9
ADXPCEC.10129.C1_x_at	0.9172626721763057	1.3796796713509597e-11	4.168778775857556e-9
ADXEC.21566.C3_x_at	0.8025458218549133	1.4215861053970855e-11	4.2835027756419215e-9
ADXEC.9769.C1_s_at	1.4695518365472977	1.4505289310473682e-11	4.358639088497472e-9
ADXEC.26695.C1_at	0.6483641414141394	1.4555694608739453e-11	4.361736189422156e-9
ADXEC.2565.C1_at	1.5027207988980722	1.479826570377653e-11	4.422242170862626e-9
ADXEC.8960.C1_at	1.1902424242424239	1.519863204652006e-11	4.52944219038977e-9
ADXEC.12714.C1_at	-1.5439860422405864	1.9982148406354186e-11	5.938738183195581e-9
ADXEC.8388.C1_x_at	-1.334321533516988	2.027482071539289e-11	6.00930217476179e-9
ADXEC.12702.C1_at	-4.025605463728189	2.0494504783736742e-11	6.057908294444967e-9
ADXECADA.18332_x_at	1.5397972451790651	2.062171746994299e-11	6.0789917059905645e-9
ADXEC.12476.C1_at	1.1394486225895335	2.0760038504754173e-11	6.1032268875490264e-9
ADXECRS.19162_at	1.2747541322314042	2.2006459725313373e-11	6.452222811538241e-9
ADXECAD.19540_at	0.8133513314967866	2.349960417834433e-11	6.8714864088806e-9
ADXEC.189.C2_at	-2.1304133608815397	2.454627909833859e-11	7.158300416088146e-9
ADXPCEC.8941.C1_x_at	0.7237081726354444	2.6334490592072788e-11	7.639739476409387e-9
ADXEC.9508.C1_at	1.3095934802571176	2.6337632415730674e-11	7.639739476409387e-9
ADXECADA.22716_at	-2.306419283746558	2.672524747107628e-11	7.731557231153707e-9
ADXEC.11306.C1_at	0.599450780532599	2.7229187826658566e-11	7.856451286558653e-9
ADXPCEC.14770.C1_s_at	0.6636338383838387	2.825323319301865e-11	8.124573680349178e-9
ADXECAD.2314_at	0.611639577594123	2.8307838354529843e-11	8.124573680349178e-9
ADXEC.10057.C1_at	-1.3176143709825539	2.994657605711603e-11	8.572286203128562e-9
ADXEC.6621.C2_s_at	0.8331887052341616	3.062217088350872e-11	8.742669973817704e-9
ADXECADA.4004_at	0.7504653351698805	3.2812911328445175e-11	9.343605347285215e-9
ADXPCEC.8965.C1_at	1.0554982093663907	3.364794946813416e-11	9.556369063565958e-9
ADXECAD.18477_s_at	1.3212962350780533	3.421417368744077e-11	9.691877492252751e-9
ADXEC.17662.C1_at	1.1995605142332435	3.4658986024955996e-11	9.792378867144452e-9
ADXECRS.39205_at	1.904109963269054	3.6225339544978503e-11	1.0208413301410835e-8
ADXEC.8604.C1_at	-1.4041704775022925	3.7643177233545377e-11	1.0580553609188971e-8
ADXECAD.17342_at	0.9346854912763998	3.8076641370047654e-11	1.0674806035227586e-8
ADXPCEC.16295.C1_at	1.1368524334251608	4.078396035258126e-11	1.1404411494376298e-8
ADXEC.30477.C1_at	1.2951487603305791	4.192914256191584e-11	1.1694575413628097e-8
ADXPCEC.10608.C1_x_at	0.7580798438934802	4.3498232955443735e-11	1.2101186158468921e-8
ADXEC.4302.C1_at	0.8219003673094578	4.4226067254798644e-11	1.2272282376806065e-8
ADXECAD.24274_s_at	1.177430119375575	4.5660856494550515e-11	1.2638181491224497e-8
ADXEC.4982.C1_at	1.243118824609735	4.774886717333928e-11	1.3182565420424247e-8
ADXEC.25740.C1_x_at	1.0511971074380169	4.8763500343498045e-11	1.3428603831302134e-8
ADXECRS.1974_s_at	1.238814370982554	5.186477125872938e-11	1.4212582988928987e-8
ADXPCEC.13414.C1_at	0.8934046831955929	5.1871694552151285e-11	1.4212582988928987e-8
ADXPCEC.9614.C1_at	0.5972187786960559	5.262844053439615e-11	1.4383696601933357e-8
ADXECAD.26308_s_at	1.015687373737375	5.566132993812305e-11	1.5174478259020734e-8
ADXEC.2550.C1_at	1.0886939853076214	5.996483963724988e-11	1.6306838490953733e-8
ADXEC.7326.C1_s_at	1.4252832415059675	6.132466039535452e-11	1.663504054654634e-8
ADXEC.32044.C1_at	2.196573737373739	6.16226083426355e-11	1.6674280709150546e-8
ADXECRS.27534_at	0.7136644168962349	6.32942066122958e-11	1.7084095827441902e-8
ADXPCEC.15448.C1-a_s_at	0.7812630394857685	6.56458272793145e-11	1.767497650528395e-8
ADXEC.9773.C1_at	1.4644735537190137	6.715809236697918e-11	1.8037502852618586e-8
ADXEC.14923.C3_s_at	-1.703863314967859	7.008987123821177e-11	1.8778561167014097e-8
ADXEC.12723.C1_at	-2.79409719926538	7.223569083551599e-11	1.9305920162958447e-8
ADXEC.2308.C1_s_at	1.7856542699724578	7.317536521766028e-11	1.950912629146131e-8
ADXEC.24832.C1-a_s_at	0.7744411386593208	7.764501530970797e-11	2.065015693234424e-8
ADXEC.4784.C1_at	1.3682353076216707	8.411955370929583e-11	2.2317533108005765e-8
ADXPCEC.14611.C1_s_at	0.740537786960515	8.445630518309995e-11	2.235235779220652e-8
ADXEC.7805.C1_at	0.9712686868686866	8.898715124050426e-11	2.3494335833342456e-8
ADXEC.5763.C1_s_at	1.0003359963269065	8.922305468814854e-11	2.3499581105951686e-8
ADXPCEC.6241.C1_at	0.674371487603306	9.072831569896927e-11	2.3838317073601644e-8
ADXECAD.22069_s_at	0.7077044536271819	9.723828367766445e-11	2.5487208542943684e-8
ADXEC.25561.C1_at	0.7184849403122153	9.844211040570467e-11	2.5735633543388717e-8
ADXEC.31065.C1_x_at	0.8279827823691548	9.865925560411391e-11	2.5735633543388717e-8
ADXEC.27278.C2_at	-3.391222773186412	1.0669066329805477e-10	2.7720472171920723e-8
ADXEC.6188.C1_s_at	1.7794399908172664	1.0677794587073236e-10	2.7720472171920723e-8
ADXEC.24157.C1_s_at	-3.927314876033059	1.0794046948062898e-10	2.7909530912294307e-8
ADXEC.25801.C1_at	-1.5232342516069801	1.0805460696611661e-10	2.7909530912294307e-8
ADXEC.14948.C2_x_at	-0.8581707988980716	1.0827592524994665e-10	2.7909530912294307e-8
ADXECAD.13541_at	0.6154732323232333	1.1104799766289879e-10	2.8556399512481038e-8
ADXECAD.22145_s_at	1.2797011937557397	1.1564922529569878e-10	2.9669481440483328e-8
ADXECNTDJ.4508_s_at	0.9334727272727277	1.277146309889272e-10	3.268773341282716e-8
ADXEC.16090.C1_x_at	0.8865427915518818	1.3751569286774348e-10	3.5113631472726915e-8
ADXPCEC.13240.C1_at	0.6597413682277353	1.382763467450752e-10	3.522517071087189e-8
ADXEC.5616.C4_s_at	0.9074706152433425	1.394716458578421e-10	3.544665362110428e-8
ADXECEMUTR.787_at	0.7964238751147847	1.406626550027104e-10	3.560213045043609e-8
ADXEC.1045.C1_s_at	1.4962244719926572	1.407379945363639e-10	3.560213045043609e-8
ADXEC.27278.C2_s_at	-2.4774019283746584	1.4258337427011064e-10	3.5985264778667183e-8
ADXEC.23086.C1_x_at	0.8413066115702441	1.4486570568188405e-10	3.647664815104773e-8
ADXECAD.19979_x_at	1.2106913682277298	1.4834408046818113e-10	3.7266225628191384e-8
ADXECAD.13421_s_at	0.5175968778696043	1.5487554630633366e-10	3.88173788594879e-8
ADXEC.7852.C2-a_s_at	1.9317616161616158	1.5930725724562162e-10	3.9836336124482154e-8
ADXEC.1157.C2_at	1.1270979797979779	1.6559076249077544e-10	4.131261646948759e-8
ADXEC.9773.C1-a_s_at	1.5445821854912754	1.863524145693778e-10	4.638597310571771e-8
ADXEC.2002.C8_at	0.9990431588613413	1.8923150422519573e-10	4.6995082428310255e-8
ADXEC.8244.C1_at	1.4750426538108385	1.9141588923167865e-10	4.742928192953321e-8
ADXEC.5812.C11_at	0.9047100550964178	1.9333300763635866e-10	4.779543463330125e-8
ADXECADA.19525_x_at	0.7812274104683183	2.0409313401231362e-10	5.034112187148169e-8
ADXECRS.37734_at	0.6266032598714439	2.1161840739370618e-10	5.207919430465562e-8
ADXECAD.28452_s_at	0.5708636822773205	2.248992225734814e-10	5.5222658768968427e-8
ADXEC.31364.C1_x_at	0.6440000000000037	2.3104478540867548e-10	5.660389094057226e-8
ADXEC.29896.C1_at	0.6804752984389388	2.3235302711628895e-10	5.679647837663247e-8
ADXEC.8570.C1-a_s_at	0.6874016069788782	2.4472902469624655e-10	5.968754347614106e-8
ADXECRS.24848_at	0.6291873737373761	2.473609864100663e-10	6.019449364147958e-8
ADXECAD.28026_s_at	1.2911130394857675	2.4875536395725876e-10	6.039869078083655e-8
ADXECADA.3950_at	0.8813548209366417	2.5460028755851353e-10	6.168018013243846e-8
ADXEC.7462.C1_s_at	1.5416438934802588	2.602276312783162e-10	6.290337959984473e-8
ADXEC.13510.C2-a_s_at	1.2951270431588586	2.616124809627818e-10	6.309791403371963e-8
ADXECADA.12961_at	1.7700299816345284	2.653269668319376e-10	6.385222598254611e-8
ADXPCEC.10608.C1_at	0.4949806244260806	2.7103858374806455e-10	6.508276597302311e-8
ADXECNTDJ.7726_s_at	0.7465617539026659	2.7215913214333537e-10	6.520788933485341e-8
ADXEC.27906.C1_at	1.3893409090909121	2.7705874692355254e-10	6.623591704473924e-8
ADXEC.20831.C2_at	2.2917322314049615	2.7914993063323944e-10	6.658950187403783e-8
ADXEC.9409.C1_at	-2.779597887970607	2.8016242606351024e-10	6.668478787195709e-8
ADXECAD.24647_s_at	1.1250584022038557	3.078917686166081e-10	7.312496729921432e-8
ADXECAD.11040_at	0.6512280532598718	3.2120259688238045e-10	7.612011694657477e-8
ADXEC.23449.C1_at	0.6229664370982559	3.389203990258204e-10	8.014435940094053e-8
ADXPCEC.16334.C1_s_at	0.7163610651974297	3.427840218119518e-10	8.088215782346392e-8
ADXECAD.8128_x_at	1.3531086317722676	3.4779868165497467e-10	8.18877692547652e-8
ADXECAD.9644_at	1.367488475665747	3.7495839441906604e-10	8.809173717349531e-8
ADXEC.35112.C1_x_at	0.887385996326906	3.820090361995705e-10	8.95547735380269e-8
ADXEC.12361.C1_s_at	1.0464547750229565	3.862554039650669e-10	9.035552219721316e-8
ADXPCEC.7939.C1_at	0.6400079889807202	3.907637040421487e-10	9.12139756886025e-8
ADXECAD.26389_s_at	0.9741556932966011	3.9529847791044103e-10	9.207491912887823e-8
ADXEC.7407.C1_s_at	3.2274181359044993	4.009082187475928e-10	9.318203504805162e-8
ADXECEMUTR.2738_s_at	0.9406763544536274	4.168829615817326e-10	9.66428992601934e-8
ADXECADA.12266_s_at	1.1369943067033974	4.1757522479490785e-10	9.66428992601934e-8
ADXECRS.2897_s_at	0.6182961432506888	4.2555637327305767e-10	9.828093430817435e-8
ADXECAD.16311_s_at	0.6018525711662084	4.291634603491339e-10	9.890399271808769e-8
ADXPCEC.12645.C1-a_s_at	0.6147393021120293	4.309978662460559e-10	9.911675242871241e-8
ADXEC.21980.C1_s_at	1.440343801652893	4.3314069006727846e-10	9.935295862184476e-8
ADXPCEC.4360.C3_x_at	0.5946837006427907	4.33851725981616e-10	9.935295862184476e-8
ADXEC.3760.C2_s_at	1.1951389807162442	4.376594738372499e-10	1.000143842985729e-7
ADXECADA.2695_at	1.0330109274563826	4.588436433096842e-10	1.046355894017908e-7
ADXECAD.5257_x_at	0.8704592286501414	4.620473360226359e-10	1.0514573435815532e-7
ADXECEMUTR.855_at	1.7921264003673105	4.647764062694686e-10	1.0554596736611213e-7
ADXEC.2733.C1_at	1.261353168044086	4.765736846435129e-10	1.0791575590033421e-7
ADXECAD.22661_s_at	1.4359898989898996	4.771960596828414e-10	1.0791575590033421e-7
ADXEC.22331.C1_at	1.3488299357208438	5.121731239608491e-10	1.155853604397621e-7
ADXEC.26343.C1_x_at	0.5960331496786102	5.133607170803164e-10	1.1561351006444824e-7
ADXEC.20831.C2_x_at	1.8444233700642814	5.261052231102512e-10	1.1823888791124108e-7
ADXECNTDJ.4072_at	0.85597153351699	5.384605542465429e-10	1.2076615515200402e-7
ADXEC.1867.C1_at	-1.0746831955922849	5.520327473695158e-10	1.2355537886392272e-7
ADXEC.30954.C1_at	0.4834148301193748	5.552351734755988e-10	1.2401696351125613e-7
ADXEC.31144.C1_at	1.9551633149678622	5.65340381161126e-10	1.2601529774832507e-7
ADXEC.17011.C1_at	1.1842215794306723	5.715035473685435e-10	1.2712856823836542e-7
ADXEC.72.CB2_x_at	-1.5602319559228635	5.966211455832229e-10	1.3244502394277686e-7
ADXPCEC.11084.C1_at	1.1375708448117539	6.476565430289061e-10	1.4348164587477044e-7
ADXEC.6690.C1_s_at	0.7072977961432523	6.813243400501441e-10	1.5063361059612698e-7
ADXECAD.8128_at	1.3435320477502306	7.215329067240144e-10	1.5919972304627057e-7
ADXEC.18690.C1_at	1.4359226354453645	7.301084001623179e-10	1.6076573144950668e-7
ADXEC.8705.C3_s_at	1.8429876033057866	7.499249912504963e-10	1.64795638077301e-7
ADXEC.2129.C2_at	1.6708110192837475	7.671949496439417e-10	1.6825080210175284e-7
ADXPCEC.2889.C1_x_at	0.6211522497704305	8.102589465884756e-10	1.773374792235574e-7
ADXECEMUTR.5062_at	1.5905965564738316	8.44022566453438e-10	1.8402810590280032e-7
ADXEC.26395.C1_at	0.49674338842974963	8.44212186929997e-10	1.8402810590280032e-7
ADXEC.22165.C1_x_at	-1.3488385215794283	8.752129231864416e-10	1.9040432186505674e-7
ADXEC.30542.C1_at	1.5639736455463744	8.863557885924683e-10	1.924435873451783e-7
ADXEC.32834.C1_at	0.9751581267217655	9.047899844408812e-10	1.9605465208673564e-7
ADXEC.72.C1_x_at	-0.772675849403123	9.32852658242529e-10	2.01733560145108e-7
ADXEC.8458.C2-a_s_at	1.2801181818181808	9.35080736804801e-10	2.0181417108468066e-7
ADXECNTDJ.6775_s_at	1.3382951790633628	9.561503951633622e-10	2.059529017510691e-7
ADXECADA.10924_at	1.3261729109274563	9.703946919161213e-10	2.0860800989697236e-7
ADXEC.7561.C1_at	-0.5698197887970702	9.776941381345634e-10	2.0976263820458634e-7
ADXECNTDJ.6148_at	0.5324639118457306	1.041840411824665e-9	2.230851036154326e-7
ADXPCEC.10091.C1_at	1.3213514233241508	1.0519603696258957e-9	2.2480951113246842e-7
ADXECRS.25187_s_at	1.182784848484847	1.061947976311049e-9	2.2649892759060915e-7
ADXECRS.9224_s_at	1.4230596877869601	1.0739724467965422e-9	2.2861531677640053e-7
ADXPCEC.12645.C1_at	0.7163691919191941	1.080652126552675e-9	2.2958792132401126e-7
ADXEC.5196.C1_s_at	1.76690514233242	1.0831091376617733e-9	2.2966136366139776e-7
ADXPCEC.12054.C1_at	0.5344828282828278	1.1009562266573613e-9	2.3299146792000221e-7
ADXECADA.7625_at	1.4191219926538094	1.1224984175483202e-9	2.3708910265482734e-7
ADXECNTDJ.9363_s_at	0.7294223599632668	1.1581841028619751e-9	2.4415239142037633e-7
ADXEC.7529.C2_s_at	0.5885803030303047	1.1695189366867015e-9	2.460649745783997e-7
ADXPCEC.4589.C1_at	0.44432240587695015	1.1733510155969001e-9	2.4639465264974596e-7
ADXPCEC.17060.C1_at	0.90039981634527	1.1769745213378546e-9	2.4667934592109146e-7
ADXEC.35112.C1_at	0.7782434343434348	1.180984090166198e-9	2.470437026767661e-7
ADXECAD.4160_s_at	0.8938164370982549	1.1892761460090472e-9	2.4830077170495223e-7
ADXEC.24343.C1_at	1.1246539485766727	1.200291143031445e-9	2.4986300107027787e-7
ADXEC.18878.C1_s_at	0.9538892102846681	1.2013527759777464e-9	2.4986300107027787e-7
ADXEC.25857.C1_at	0.8428913223140513	1.2844002477513315e-9	2.666258041019062e-7
ADXEC.189.C2-a_s_at	-1.3831925619834746	1.2903874498685808e-9	2.6735844808934235e-7
ADXEC.2941.C1_at	0.9286258034894397	1.3476925269961919e-9	2.78700764860338e-7
ADXEC.27996.C1_at	1.3575017447199285	1.3566960248975196e-9	2.8003029754127625e-7
ADXEC.20262.C1-a_s_at	0.8772807162534475	1.3649372303850415e-9	2.810487535294383e-7
ADXEC.1157.C1_s_at	2.152589577594127	1.3692780818995903e-9	2.810487535294383e-7
ADXEC.29257.C1_at	0.9164670798898085	1.3706340333552594e-9	2.810487535294383e-7
ADXEC.33706.C1_s_at	1.7590015610652014	1.3719652140557819e-9	2.810487535294383e-7
ADXEC.7958.C1_s_at	-2.464243801652893	1.465063112658719e-9	2.995558367341444e-7
ADXECADA.18327_at	1.1312630853994499	1.4883442790183849e-9	3.0374509811351566e-7
ADXEC.12252.C1_s_at	1.3940350321395831	1.50015214894639e-9	3.055815545951171e-7
ADXEC.11585.C1_s_at	1.6124428374655668	1.5051797684466236e-9	3.060325878365419e-7
ADXECADA.12534_at	0.9703191919191947	1.5513789666982354e-9	3.1483731059993895e-7
ADXECAD.19363_at	0.8753321395776004	1.556821592029143e-9	3.1535349254108395e-7
ADXEC.12253.C1_s_at	0.7984095500459132	1.5803569801967676e-9	3.1924063440308494e-7
ADXEC.10407.C1_at	1.558473875114788	1.5818811313457267e-9	3.1924063440308494e-7
ADXECAD.14765_at	1.4354577134986264	1.5869268215574129e-9	3.1966583692912805e-7
ADXEC.18858.C1_at	1.1296515151515165	1.5995173957351236e-9	3.2159869553819044e-7
ADXECRS.27534_x_at	0.5587576216712593	1.602435215320468e-9	3.2159869553819044e-7
ADXECRS.42724_at	-2.3706630394857697	1.6471638665481319e-9	3.2996666067705264e-7
ADXEC.12610.C1_s_at	1.0072792011019316	1.678686290678859e-9	3.350495000911946e-7
ADXEC.20606.C1_s_at	-1.3622525711662066	1.6786973004127844e-9	3.350495000911946e-7
ADXEC.11585.C1-a_s_at	1.4090046831955911	1.718345790044952e-9	3.4233476494126313e-7
ADXEC.72.CB1_x_at	-1.8506747015610632	1.7391790835978339e-9	3.4585181717995974e-7
ADXEC.22165.C1_at	-1.1291818640955	1.7689024418082175e-9	3.511206788506034e-7
ADXEC.29904.C1_at	2.4602634067952263	1.8074417635508077e-9	3.5811709521311955e-7
ADXECNTDJ.2814_at	-3.0406123507805205	1.8516738160278931e-9	3.662139472950002e-7
ADXEC.8458.C1_s_at	0.9225570247933885	1.8744715710324904e-9	3.700499448468787e-7
ADXEC.13543.C1_at	0.8796661616161638	1.8811465845509e-9	3.7069492913244327e-7
ADXEC.29075.C1_at	0.8290889348025716	1.953467201846226e-9	3.8425017784453e-7
ADXECADA.16741_s_at	1.4856504591368238	1.9960906788272883e-9	3.919255589893811e-7
ADXEC.16672.C1_at	-2.7087161157024764	2.0091670744643314e-9	3.937822661115894e-7
ADXEC.6188.C2_x_at	1.2041061524334262	2.0187457475855878e-9	3.9494799899167247e-7
ADXECNTDJ.6498_s_at	1.4327966023875125	2.040441048802483e-9	3.984757908878616e-7
ADXECAD.7878_at	1.384170752984387	2.1034106816454537e-9	4.100369181123044e-7
ADXECNTDJ.1556_s_at	1.7545922405876953	2.1201360093038707e-9	4.125579866691196e-7
ADXEC.25633.C1_at	1.4606761248852158	2.193022763940275e-9	4.2597900744708453e-7
ADXECNTDJ.4276_at	1.512951606978881	2.209397206372332e-9	4.283946355086574e-7
ADXEC.23111.C1_s_at	0.7003194214876052	2.2565147224867382e-9	4.3675203817298475e-7
ADXEC.31592.C1_x_at	0.6882583103764901	2.3303601289500557e-9	4.5024378931913186e-7
ADXEC.26427.C1_at	1.3528741046831971	2.3504427577900417e-9	4.5331872592441414e-7
ADXECAD.4147_at	0.5937423783287434	2.3594265814300498e-9	4.537070606050121e-7
ADXEC.16133.C1_at	0.783817263544536	2.360798303876194e-9	4.537070606050121e-7
ADXECAD.18366_at	1.1527095959595997	2.3921223802217415e-9	4.589162328589068e-7
ADXEC.20544.C1-a_s_at	0.8604760330578527	2.596022840931094e-9	4.97156655889297e-7
ADXPCEC.2818.C3_at	0.6655344811753894	2.632322143345444e-9	5.032222732241547e-7
ADXECNTDJ.10581_at	0.7675428833792455	2.7734258287607166e-9	5.292669613145189e-7
ADXEC.7850.C1_at	1.453092148760331	2.7950498380567516e-9	5.324594416540476e-7
ADXEC.18841.C1_at	1.2308689164371005	2.8018649638315554e-9	5.328245861988483e-7
ADXPCEC.5666.C1_at	0.7171694214876034	2.8594404138873197e-9	5.428245906823858e-7
ADXECAD.9289_x_at	1.298106932966024	2.924881059186326e-9	5.542802475506129e-7
ADXECNTDJ.1183_at	0.7658325068870535	3.0327645266750118e-9	5.73725207223654e-7
ADXECNTDJ.10126_at	0.4241657483930217	3.0679972181884395e-9	5.793827524403918e-7
ADXECAD.13759_at	1.1814460973370045	3.207769318127981e-9	6.047284494777977e-7
ADXEC.6117.C1-a_s_at	0.6723280532598717	3.2938031877265895e-9	6.198732448929887e-7
ADXEC.25193.C1_s_at	1.6223846648301206	3.3105671971000318e-9	6.219520853743576e-7
ADXEC.670.C1_at	0.7512716253443559	3.3986399926578905e-9	6.373973514506115e-7
ADXEC.2074.C1_s_at	1.053237006427915	3.42028712022237e-9	6.403531011864174e-7
ADXEC.12453.C1_at	1.365752387511479	3.4381840065081796e-9	6.425977723229102e-7
ADXEC.4861.C1_s_at	0.7833478420569326	3.497809085787164e-9	6.526203792720147e-7
ADXEC.6220.C1_at	1.38799260789715	3.6058358524259536e-9	6.716239737730916e-7
ADXEC.409.C31_at	1.0025277318640917	3.753580362982918e-9	6.979477907074014e-7
ADXEC.7805.C1_x_at	0.9239213039485767	3.7750672183432436e-9	7.007452418814073e-7
ADXEC.5366.C1_s_at	1.45030555555556	3.812199856869524e-9	7.048821680998072e-7
ADXECNTDJ.4507_s_at	1.168315381083562	3.813929279365204e-9	7.048821680998072e-7
ADXECADA.11412_s_at	1.6179225436179987	3.816794118286997e-9	7.048821680998072e-7
ADXEC.5616.C3_s_at	0.8771693755739212	3.830795964570272e-9	7.062689183764336e-7
ADXEC.7602.C1_at	1.5357217171717186	3.898413047886344e-9	7.175190823974364e-7
ADXECAD.19979_at	1.5628477961432519	3.98212050420882e-9	7.316877364287476e-7
ADXEC.34613.C1_at	1.1667689164370998	4.042582405553687e-9	7.415445931644314e-7
ADXEC.25177.C1-a_s_at	0.6856051423324137	4.116741229144003e-9	7.538765049517981e-7
ADXEC.18723.C2_at	1.1730697887970605	4.27316028172797e-9	7.812055173197339e-7
ADXEC.1469.C1-a_s_at	1.2574286042240614	4.3489741751568295e-9	7.937315685853345e-7
ADXECAD.17342_x_at	0.839580027548211	4.366480393373707e-9	7.95591744170215e-7
ADXECEMUTR.5062_x_at	1.5746305785123993	4.556076428171957e-9	8.287487785130983e-7
ADXEC.375.C4_x_at	0.5939665748392917	4.627605828857268e-9	8.403546771949552e-7
ADXEC.3266.C1_at	0.938901101928387	4.748994402493748e-9	8.609610252094331e-7
ADXEC.21305.C1_at	1.1913300734618928	4.782194914496309e-9	8.655374942084034e-7
ADXEC.8909.C1_at	1.2839835169880596	4.931697201475772e-9	8.911134464912436e-7
ADXEC.1132.CB1_x_at	0.8238267217630861	5.04793050351237e-9	9.106031317579794e-7
ADXEC.33047.C1_at	0.7622983471074409	5.1597027558407404e-9	9.292248790882986e-7
ADXEC.11722.C1_at	-1.8938059687786932	5.200287706175571e-9	9.349601626789544e-7
ADXECAD.17773_at	0.4588809458218561	5.20873959865638e-9	9.349601626789544e-7
ADXEC.22303.C1_at	0.5148144168962361	5.470797947631818e-9	9.801454741141791e-7
ADXECNTDJ.10249_at	1.270275206611574	5.478492022701891e-9	9.801454741141791e-7
ADXEC.31835.C1_at	0.5297140955004593	5.498085495642698e-9	9.82035710794795e-7
ADXECAD.7164_at	0.9591455004591376	5.997268221465555e-9	1.0694407345215362e-6
ADXEC.9974.C2_x_at	0.9778646923783283	6.0276504782362764e-9	1.0730993591172328e-6
ADXEC.946.C1_at	2.3595059687786977	6.042657282395563e-9	1.0740132165847383e-6
ADXEC.17839.C1_at	-2.559669834710741	6.092162302991099e-9	1.0810457531323976e-6
ADXECADA.11033_at	1.4419778236914582	6.1672700013719245e-9	1.0925911427837661e-6
ADXEC.4354.C1_at	0.7979013314967869	6.331103568609703e-9	1.1197920679334781e-6
ADXLCEC.6188.C1_x_at	1.134796326905417	6.524436640781468e-9	1.152113831229943e-6
ADXECADA.4113_at	1.3539301652892584	6.619266310920935e-9	1.1669648496543527e-6
ADXEC.13003.C1-a_s_at	0.7987601928374648	6.717177216808366e-9	1.182310143908652e-6
ADXECADA.9799_at	0.7693106978879698	6.80372416187731e-9	1.1956088843818518e-6
ADXEC.7522.C1_at	1.2225911386593236	6.866410474400421e-9	1.2046784931667424e-6
ADXECAD.13684_at	0.752185674931128	7.036264993043367e-9	1.2324907582661598e-6
ADXPCEC.14666.C1_at	0.9655715794306725	7.147981626992876e-9	1.250046381764915e-6
ADXPCEC.10110.C1_x_at	0.6534876951331521	7.16527115275925e-9	1.251058643519326e-6
ADXEC.1070.C4_s_at	0.6495803030303042	7.1823126935432984e-9	1.2520244319757464e-6
ADXEC.26545.C1_s_at	0.8300016988062426	7.233342464616079e-9	1.2589024958897257e-6
ADXEC.27251.C1_at	0.6972886593204777	7.325815360351099e-9	1.27295989079481e-6
ADXEC.32200.C1_x_at	0.4585691919191959	7.381438642304259e-9	1.2805795370897737e-6
ADXEC.13263.C1_at	1.05205266299357	7.468703365753641e-9	1.2936555371229587e-6
ADXPCEC.1516.C3_s_at	1.0224108815427027	7.669730726233701e-9	1.32636348088521e-6
ADXEC.26982.C1_at	1.5547589531680452	7.971117866002698e-9	1.3762957412576341e-6
ADXECNTDJ.378_s_at	0.8709813131313178	8.008744071294624e-9	1.3806008638655214e-6
ADXEC.26250.C1_x_at	1.3961150596877863	8.03596185960596e-9	1.3831009291780027e-6
ADXEC.489.C1_at	1.0777476584022034	8.119243861548198e-9	1.3952272832286995e-6
ADXECRS.16691_x_at	0.5216297061524342	8.583841823411809e-9	1.47273813593603e-6
ADXECADA.1397_at	1.7151021120293897	8.757991431669697e-9	1.5002508283012646e-6
ADXEC.12193.C1_at	0.8280763085399476	8.916696481991413e-9	1.5250354976809716e-6
ADXEC.11166.C1_at	0.904276308539945	9.028491337092335e-9	1.5417318268187688e-6
ADXECADA.2260_at	0.9003832415059714	9.119496851741046e-9	1.5548313315752099e-6
ADXECAD.23172_s_at	0.697166207529843	9.19620434530359e-9	1.565455905891617e-6
ADXEC.29939.C1_at	0.5986359044995411	9.283424463797892e-9	1.5778340304282492e-6
ADXECNTDJ.1183_x_at	0.7047732323232327	9.38136008741342e-9	1.591991926471891e-6
ADXPCEC.4360.C3_at	0.4735559228650126	9.43915240946587e-9	1.5993041160312453e-6
ADXEC.15610.C1_s_at	0.5647907254361817	9.774840170992872e-9	1.653604999128959e-6
ADXEC.23286.C1_x_at	1.0538764003673105	9.979822615344383e-9	1.685660224855125e-6
ADXEC.32961.C1_at	-1.2666415518824552	1.0080472880918757e-8	1.7000209582865405e-6
ADXEC.8096.C1-a_s_at	1.0826098714416887	1.0306714156481948e-8	1.7354847354264402e-6
ADXEC.1109.C2_s_at	0.7276011019283679	1.06596197999358e-8	1.7921341628405201e-6
ADXECNTDJ.5215_s_at	1.0088552341597836	1.0810094105610062e-8	1.8146277722713583e-6
ADXEC.18199.C2_s_at	1.6960778236914642	1.0905320941060844e-8	1.8277922814866477e-6
ADXEC.9409.C1_x_at	-1.6607723140495878	1.0993394997278751e-8	1.8397192834215284e-6
ADXEC.15060.C1_at	1.6546963269054173	1.1214410477999906e-8	1.8710546099479094e-6
ADXEC.6800.C1_at	1.496968824609734	1.1215043811925765e-8	1.8710546099479094e-6
ADXEC.21913.C1_at	1.8682891184572998	1.1297857767814972e-8	1.8819843438772458e-6
ADXEC.20934.C1_at	0.8451887511478402	1.1647428523785115e-8	1.937248753980504e-6
ADXEC.26291.C1_at	1.606810330578512	1.17565953150328e-8	1.9524204763175695e-6
ADXECRS.17196_s_at	1.4554327364554651	1.2294110796012951e-8	2.038573469431562e-6
ADXEC.20797.C1_s_at	1.686712121212122	1.2467159775176326e-8	2.0641214181196043e-6
ADXECADA.1720_at	-0.8367909550045862	1.2585592226019666e-8	2.0805628875038226e-6
ADXEC.5763.C3_at	2.29340197428834	1.2798092019780515e-8	2.1124814226762447e-6
ADXECADA.3066_at	0.4967725895316799	1.2838390839179575e-8	2.1159224271554505e-6
ADXEC.20034.C1-a_s_at	0.8547264462809925	1.300408936802711e-8	2.13998914538051e-6
ADXEC.5638.C1_s_at	0.7273250688705257	1.3216156184192293e-8	2.1716021224950166e-6
ADXEC.33856.C1_at	0.6074256657483916	1.3492476260025253e-8	2.2136615349328917e-6
ADXPCEC.3573.C1_s_at	0.854784618916439	1.3651009997287054e-8	2.236298589555567e-6
ADXEC.11992.C1_at	1.327634802571164	1.3996635759360483e-8	2.2894707539251065e-6
ADXECAD.2609_at	1.440117263544538	1.4210854773231935e-8	2.3210209291487643e-6
ADXEC.2660.C1_at	0.92493530762167	1.506199490910909e-8	2.456347163767992e-6
ADXEC.28843.C1_at	0.9272679981634533	1.5238275204649618e-8	2.481375185121208e-6
ADXEC.23984.C1_s_at	1.457958585858587	1.5270033238624472e-8	2.4828297990502477e-6
ADXECRS.30578_x_at	0.9571683654729117	1.538381737029662e-8	2.497597191449829e-6
ADXEC.4093.C1_at	1.1964109733700656	1.5571199407706122e-8	2.5242515451157094e-6
ADXECADA.23804_s_at	-2.079299908172636	1.5653178278177222e-8	2.5337650600997107e-6
ADXEC.21072.C1_s_at	1.681037419651057	1.5922052068454386e-8	2.573457854083498e-6
ADXEC.7950.C1_at	0.9564394398530782	1.6349034067777248e-8	2.638549747413261e-6
ADXECNTDJ.2813_s_at	-2.3343275941230512	1.7250416283639096e-8	2.7798981950653725e-6
ADXECADA.3243_x_at	0.6100198806244264	1.7413317364382632e-8	2.801998534952789e-6
ADXPCEC.8803.C1-a_s_at	0.648199449035813	1.746472181629252e-8	2.806119025537718e-6
ADXEC.21077.C1_x_at	1.022778558310376	1.7517750302989523e-8	2.8104879158672393e-6
ADXEC.5014.C1_s_at	0.7482438016528921	1.7748501686458045e-8	2.8433151980061272e-6
ADXECAD.25541_s_at	1.3373595041322313	1.7880315924114305e-8	2.8602194778844968e-6
ADXLCEC.3715.C1_at	1.216483149678603	1.8188868003143527e-8	2.9028255906940794e-6
ADXEC.27996.C1_x_at	1.4617750688705256	1.8200035420068416e-8	2.9028255906940794e-6
ADXECRS.16007_s_at	0.9679244719926592	1.8512189075382125e-8	2.948289720151927e-6
ADXEC.10142.C1_x_at	-1.4133127640036687	1.8569799068634976e-8	2.9531410284939154e-6
ADXEC.23279.C1_x_at	-0.9542086776859504	1.9085851896010945e-8	3.0264091623680366e-6
ADXEC.9021.C2_at	0.9767608815426967	1.911076039045727e-8	3.0264091623680366e-6
ADXEC.1443.C1_s_at	2.0012877410468324	1.9113987410337217e-8	3.0264091623680366e-6
ADXEC.22590.C1_at	1.6652271349862264	1.941169189303208e-8	3.0690787752274095e-6
ADXPCEC.8247.C1_at	0.8413926078971548	1.9711077629660482e-8	3.1118899568126974e-6
ADXECNTDJ.3326_at	0.46887153351698707	1.9748378618943456e-8	3.11326033717999e-6
ADXEC.27278.C1_at	-2.591369559228653	1.9861962552908658e-8	3.126635077648614e-6
ADXECAD.19363_x_at	0.6315796602387573	2.0261507084798915e-8	3.1849215240694897e-6
ADXECAD.9879_at	1.100474334251607	2.0366181096067843e-8	3.1967557213649e-6
ADXECRS.18644_s_at	0.6665407254361808	2.0657439387347722e-8	3.2378006149829047e-6
ADXECRS.13929_at	1.8036780073461856	2.0701058794593746e-8	3.2399688797708336e-6
ADXEC.11590.C1_at	1.3120100550964238	2.099195473394623e-8	3.2807771093961707e-6
ADXEC.1962.C1-a_s_at	1.023125436179984	2.1742796462549204e-8	3.3932488206746804e-6
ADXEC.280.CB2_s_at	0.8618566115702482	2.2528083874167987e-8	3.510766262888964e-6
ADXEC.31282.C1_at	0.7285344811753891	2.2582343055383517e-8	3.5141873364698106e-6
ADXEC.34972.C1_at	0.603055647382921	2.272610916543078e-8	3.5315075008269973e-6
ADXECADA.7511_at	0.6441439853076165	2.342553647805603e-8	3.633478612158903e-6
ADXECADA.4524_s_at	-1.2485561524334292	2.347227743041332e-8	3.633478612158903e-6
ADXECAD.17237_s_at	-1.0347261248852222	2.3482527987310703e-8	3.633478612158903e-6
ADXEC.11410.C1_at	0.6299099632690552	2.35958561528469e-8	3.6458279103438553e-6
ADXEC.5101.C1_at	1.0295798898071622	2.3648223072308568e-8	3.648736330373669e-6
ADXEC.615.C2_at	1.1226462350780562	2.3695119822652576e-8	3.6507937023071626e-6
ADXEC.29741.C1_s_at	-1.6523938475665743	2.4087666909262605e-8	3.706025538503464e-6
ADXEC.1174.C1_s_at	1.0757230945821865	2.4887762237817144e-8	3.82371641974689e-6
ADXPCEC.13012.C1_x_at	1.281701790633608	2.520402305793067e-8	3.8668445869527026e-6
ADXEC.1469.C1_s_at	1.0353489898989974	2.5280374959103366e-8	3.873095868382292e-6
ADXEC.30474.C1_at	0.5077163911845737	2.5556728849489863e-8	3.909927900607749e-6
ADXPCEC.17036.C1_at	-1.6523917355371829	2.574929272292108e-8	3.933855428691662e-6
ADXEC.2091.C1_at	1.3986570247933834	2.5933806542194647e-8	3.956487714493359e-6
ADXEC.7198.C2_s_at	0.7940252984389389	2.6252316709685235e-8	3.999470591614456e-6
ADXEC.14642.C1_s_at	1.0825975665748393	2.63810180657668e-8	4.013456812757831e-6
ADXECRS.13929_x_at	1.5448086776859524	2.6550753166211182e-8	4.033637886044396e-6
ADXECAD.4210_x_at	0.5715397612488533	2.6675298725695866e-8	4.04690696539232e-6
ADXEC.6078.C1_at	1.469100091827368	2.7550132328294166e-8	4.173806677078727e-6
ADXEC.26982.C1_x_at	1.0270953168044086	2.7780177583149443e-8	4.202804724318031e-6
ADXEC.23222.C1_at	0.8046203397612484	2.8067893578550534e-8	4.240434988750574e-6
ADXECAD.14453_x_at	0.6889738292011025	2.8143745424431797e-8	4.245997298596385e-6
ADXECAD.22275_at	0.628951744719926	2.901377273787321e-8	4.371194104341961e-6
ADXEC.2129.C1_s_at	2.4597756657483933	2.994204391370439e-8	4.504807425666817e-6
ADXEC.5452.C3_x_at	0.7215099632690603	3.055818377596814e-8	4.591156075158439e-6
ADXEC.20140.C1-a_s_at	0.23805087235996436	3.170878489830196e-8	4.7574548773761295e-6
ADXEC.14923.C1_at	-2.1269112488521555	3.5138195099948875e-8	5.264727699989033e-6
ADXEC.22779.C1_at	1.5510279614325073	3.640031754931432e-8	5.446328668148851e-6
ADXEC.1009.C1_at	0.9330095500459161	3.6545339755520884e-8	5.4605163148990935e-6
ADXEC.113.C21_s_at	1.5806163911845745	3.7195865801235435e-8	5.550092590391201e-6
ADXECNTDJ.9032_at	1.073410009182739	3.7306370478793806e-8	5.558955829042842e-6
ADXEC.26198.C1_at	-1.3429365932047714	3.826456940906448e-8	5.692959979452378e-6
ADXEC.26382.C1_at	0.5425420569329673	3.831035067440557e-8	5.692959979452378e-6
ADXEC.22395.C1_at	1.0213921946740165	3.868802361388548e-8	5.741239367836299e-6
ADXEC.6025.C2_s_at	1.7019150137741041	3.956526364221042e-8	5.8596227713456524e-6
ADXECNTDJ.8236_at	0.7353727272727291	3.966458937803034e-8	5.8596227713456524e-6
ADXEC.10142.C1_at	-1.720347428833791	3.966838492576141e-8	5.8596227713456524e-6
ADXEC.6188.C4_at	1.7438438934802578	3.975143082889518e-8	5.8596227713456524e-6
ADXEC.13246.C1_at	0.5905793388429754	3.975510779264812e-8	5.8596227713456524e-6
ADXECADA.10427_at	1.2187530303030307	3.995096260899938e-8	5.880522204000699e-6
ADXEC.658.C2-a_s_at	1.0409711662075325	4.0856444927479684e-8	6.005676558691257e-6
ADXEC.9394.C1_s_at	0.4871813131313143	4.098250801864501e-8	6.016077317457665e-6
ADXEC.8538.C1-a_s_at	0.828414508723601	4.1312684142443214e-8	6.056372682315907e-6
ADXEC.7351.C3_x_at	0.8817215335169881	4.2891888711526153e-8	6.2794186897509674e-6
ADXEC.14030.C1_at	0.7857990817263572	4.378690746546388e-8	6.401834202235618e-6
ADXECNTDJ.3547_s_at	1.7883909550045969	4.491703714135146e-8	6.558249170587445e-6
ADXEC.3562.C1_x_at	0.8859190082644632	4.5290294324144783e-8	6.6038834522830734e-6
ADXECRS.38199_x_at	0.8860490358126718	4.661349580545607e-8	6.787723721197174e-6
ADXPCEC.9585.C1_at	1.1880864095500454	4.756171253756954e-8	6.9155956921066876e-6
ADXEC.29060.C1_at	0.9942511019283742	4.761878698782736e-8	6.9155956921066876e-6
ADXEC.1352.C39-a_s_at	0.8233813131313141	4.779602169879259e-8	6.932080075077151e-6
ADXEC.20188.C1_at	1.266514370982553	4.8223740087692056e-8	6.9848010010370045e-6
ADXECADA.2788_at	0.5946036730945821	4.856725894775608e-8	7.025202339496165e-6
ADXECRS.16691_at	0.47115950413223073	4.973846000830043e-8	7.185060724917513e-6
ADXEC.10445.C2_s_at	0.8492112029384749	5.001921627093372e-8	7.216034839638046e-6
ADXECADA.9872_s_at	1.5433827823691475	5.05659421370658e-8	7.285246254174131e-6
ADXPCEC.8685.C1_at	0.5015768135904484	5.134710611872255e-8	7.388006369272703e-6
ADXPCEC.12609.C1_at	0.9172095959595961	5.276931842065771e-8	7.582609485502593e-6
ADXEC.4335.C2_s_at	1.1180761707988927	5.3164843751750674e-8	7.629365493325108e-6
ADXEC.556.C1_at	-1.260381496786044	5.522403681592107e-8	7.914426651763677e-6
ADXECADA.7112_x_at	0.532557713498623	5.5568417497816194e-8	7.953302870713757e-6
ADXPCEC.2889.C1_at	0.5897625803489452	5.5935300405628164e-8	7.995293346810261e-6
ADXEC.20899.C1_x_at	0.7182663452708917	5.6149229832133657e-8	8.015339401863741e-6
ADXECAD.3154_at	-1.3901458677685952	5.670531642239803e-8	8.084112056569814e-6
ADXECRS.19890_s_at	0.7395560606060614	5.721900839256422e-8	8.146668660876395e-6
ADXECADA.1480_at	0.7374203856749317	5.7354311627417965e-8	8.155258302724205e-6
ADXEC.6638.C1_at	-3.718582966023871	5.795535261893978e-8	8.229962710806519e-6
ADXEC.7267.C1_s_at	1.0055471074380178	5.849213108901768e-8	8.27932523192046e-6
ADXEC.14373.C1_at	0.6050182736455438	5.8530186427557934e-8	8.27932523192046e-6
ADXEC.27866.C3_s_at	0.6265790633608797	5.8531303811013775e-8	8.27932523192046e-6
ADXEC.18802.C1_s_at	-1.9175679063360853	5.993164226098007e-8	8.466395218935544e-6
ADXECAD.26075_at	-1.5599376951331472	6.073021279855548e-8	8.561760149351328e-6
ADXEC.19571.C1_s_at	0.7462412304866854	6.076412844100928e-8	8.561760149351328e-6
ADXPCEC.16789.C1_s_at	0.7830036271808991	6.146872696492124e-8	8.649834727472539e-6
ADXECAD.28188_s_at	0.7708473370064279	6.2076421443922e-8	8.724063073622815e-6
ADXEC.3178.C3_s_at	1.1455539944903568	6.293289162568414e-8	8.833017057387636e-6
ADXECNTDJ.5361_s_at	0.6891155647382909	6.332026623407313e-8	8.875934639017448e-6
ADXECNTDJ.2795_x_at	1.2526966483011974	6.393722104004517e-8	8.95088179646326e-6
ADXEC.13003.C1_at	0.9576426997245187	6.525144748560898e-8	9.123125259247562e-6
ADXECRS.16237_s_at	1.0030860881542703	6.615321132695359e-8	9.235835761893962e-6
ADXECAD.26686_at	-0.9988211662075281	6.628839966815282e-8	9.235835761893962e-6
ADXEC.26879.C1_s_at	1.4885273645546429	6.63123090575052e-8	9.235835761893962e-6
ADXEC.25320.C1_x_at	0.7543514692378332	6.682000446989469e-8	9.294645532247143e-6
ADXEC.5193.C1_at	1.2894186409550055	6.721763221144009e-8	9.338014254701924e-6
ADXECEMUTR.1247_at	2.685318135904502	6.76773696781006e-8	9.38988975013402e-6
ADXEC.12892.C1_s_at	0.5475920569329649	6.831231164685472e-8	9.465910842927732e-6
ADXECADA.8634_at	1.0015461432506894	6.846727249557228e-8	9.475313019056452e-6
ADXECNTDJ.364_at	1.4056988521579452	6.939253740977591e-8	9.591159656017516e-6
ADXEC.2115.C1_at	1.5537497704315895	6.978176379843514e-8	9.629435157775288e-6
ADXEC.3150.C1_s_at	-0.9488144628099215	6.984651338056834e-8	9.629435157775288e-6
ADXECNTDJ.10087_s_at	1.211177777777777	7.075347654631605e-8	9.7421267908887e-6
ADXEC.3959.C2_s_at	1.1133324150596886	7.129260178775398e-8	9.803441374166917e-6
ADXECRS.28761_at	0.4850107897153355	7.137903184838749e-8	9.803441374166917e-6
ADXECAD.3154_x_at	-1.309626997245184	7.166726179559986e-8	9.83061547172531e-6
ADXEC.4558.C1_s_at	-0.6377411845730014	7.309258294986035e-8	1.0013499751831245e-05
ADXEC.22666.C1_at	0.6247523415977962	7.354296462559872e-8	1.0062527698256765e-5
ADXEC.6898.C1_at	0.7972202479338888	7.387220417230635e-8	1.0094877991264819e-5
ADXEC.3578.C1-a_s_at	0.619677456382004	7.401669848147811e-8	1.0101932740302715e-5
ADXEC.21922.C1_at	1.283825252525252	7.45173454369055e-8	1.0157517252186507e-5
ADXECEMUTR.3339_at	-2.285387924701562	7.474801040501257e-8	1.0176207233811824e-5
ADXECAD.4650_at	1.0225209825528037	7.499342089552351e-8	1.019685543916433e-5
ADXEC.2091.C1_x_at	1.4960961891643807	7.55837729732329e-8	1.0264295242117831e-5
ADXEC.1132.CB2_x_at	0.7685573002754822	7.676540429526185e-8	1.0411762615488033e-5
ADXECADA.12187_s_at	0.6916276400367312	7.702195694636541e-8	1.0433549674717116e-5
ADXEC.4791.C1_s_at	0.6293187327823713	7.779122670723996e-8	1.0524649846152655e-5
ADXEC.25429.C1_s_at	0.5458938475665753	7.791461955118235e-8	1.0528249262483741e-5
ADXECRS.6445_s_at	1.2306861340679536	7.900409378019554e-8	1.0662219981432444e-5
ADXEC.12452.C3_s_at	1.5736569788797095	8.155625545642133e-8	1.0993015171657604e-5
ADXEC.7522.C1_x_at	1.1180177685950419	8.198214185247944e-8	1.10367443838432e-5
ADXECAD.4650_x_at	1.3251951331496787	8.218914338529493e-8	1.105093480949177e-5
ADXEC.758.C1_s_at	-1.5146387970615258	8.243718231477373e-8	1.1070601164780034e-5
ADXEC.2370.C1_s_at	0.6231642791551897	8.394028669810318e-8	1.1258555642260013e-5
ADXECAD.2353_at	-1.8536361340679504	8.555117127382142e-8	1.1460485475962067e-5
ADXEC.11350.C1_x_at	1.3084316804407727	8.742563170224602e-8	1.1697183904112562e-5
ADXEC.25320.C1_at	0.5979576675849403	8.76688152687262e-8	1.1715310871831648e-5
ADXECADA.4272_x_at	0.49638071625344704	8.785077760231856e-8	1.1725222312232888e-5
ADXECADA.20758_s_at	1.2260394398530794	8.826637441229482e-8	1.1766253851803655e-5
ADXEC.32540.C1_at	0.6980059687786975	8.978246825170978e-8	1.1953705956607078e-5
ADXEC.11148.C1_s_at	0.8245329201101992	9.29579720098492e-8	1.2358637545680819e-5
ADXEC.15646.C1_s_at	0.9116150137741039	9.30510788217308e-8	1.2358637545680819e-5
ADXECNTDJ.9032_x_at	1.0312954545454565	9.456472415163264e-8	1.2544356627217063e-5
ADXEC.32797.C1_x_at	0.5921000918273709	9.552936464635184e-8	1.2656884493022615e-5
ADXECAD.4628_at	0.7259027548209405	9.594972472374975e-8	1.2697113450791488e-5
ADXECAD.5237_x_at	0.7884980716253449	9.68537377107674e-8	1.2799197901249987e-5
ADXEC.1132.CB1_s_at	0.988564049586774	9.695648921296966e-8	1.2799197901249987e-5
ADXEC.32864.C1_x_at	0.5664342975206618	9.83751073653567e-8	1.2970728095483686e-5
ADXEC.4800.C2-a_s_at	1.440379155188241	1.0214830631570359e-7	1.3451917878688829e-5
ADXECNTDJ.9183_at	0.7755519283746595	1.0290380435105561e-7	1.352968626668885e-5
ADXECEMUTR.6570_at	0.5923276400367308	1.0298760966406531e-7	1.352968626668885e-5
ADXECADA.8602_at	0.843384435261707	1.0369703684379899e-7	1.3606452207142435e-5
ADXECADA.4972_s_at	1.6538221763085375	1.0510561352869068e-7	1.3774660502646816e-5
ADXEC.6750.C1_at	1.0141685950413253	1.0863966870340259e-7	1.4220684239327701e-5
ADXEC.16137.C1_s_at	1.7254113406795222	1.1001777740061234e-7	1.4367476678255405e-5
ADXECAD.4210_at	0.6726111111111106	1.101005833062653e-7	1.4367476678255405e-5
ADXEC.409.C54_at	1.2750274563820048	1.1015734674620328e-7	1.4367476678255405e-5
ADXEC.26250.C1_at	1.7032841597796144	1.1341193777362586e-7	1.4774247836244223e-5
ADXEC.2019.C1_at	0.9413771808999112	1.1360072681840445e-7	1.4781139545931535e-5
ADXEC.2906.C1_at	1.1746937098255312	1.1538656447676948e-7	1.4995566233602244e-5
ADXECAD.26890_at	0.516417263544537	1.1652256295332559e-7	1.5125129245597785e-5
ADXECRS.24891_s_at	-1.8423351698806254	1.1810013802173967e-7	1.5311633627476466e-5
ADXEC.4759.C1-a_s_at	0.9807413682277328	1.184967574065134e-7	1.5344765813870123e-5
ADXEC.11350.C1_at	1.4915030762167127	1.225146702127068e-7	1.5846201863326277e-5
ADXEC.23454.C1_at	0.7219219008264472	1.2363672537649642e-7	1.5972337814196882e-5
ADXECAD.7448_at	1.1225693755739208	1.244144166205015e-7	1.6053739718044688e-5
ADXPCEC.13012.C1_at	1.0868903122130424	1.2500756967322586e-7	1.611116516442514e-5
ADXECAD.4153_at	-1.3200276859504045	1.256241572485507e-7	1.6167163196338177e-5
ADXEC.13197.C1_at	0.8627601010100987	1.2573931808581026e-7	1.6167163196338177e-5
ADXECADA.18332_at	0.8885444903581279	1.272464260199295e-7	1.633230060665362e-5
ADXEC.22596.C1-a_s_at	0.8544994031221291	1.273239585427141e-7	1.633230060665362e-5
ADXEC.11156.C1_s_at	2.0192051423324164	1.277218286145949e-7	1.6364039610578534e-5
ADXEC.7155.C3_x_at	0.6925492653810834	1.3003281031363302e-7	1.6640528205500877e-5
ADXEC.6136.C1_at	0.744614049586779	1.310269795610293e-7	1.6748050210024116e-5
ADXECEMUTR.3962_at	0.6026428833792483	1.314082515986896e-7	1.6777070394247725e-5
ADXEC.25164.C1_at	-1.2234841597796153	1.3299193634726512e-7	1.6959356234595673e-5
ADXEC.7522.C1-a_s_at	0.7251925160697921	1.3381248596697154e-7	1.7044012849582314e-5
ADXEC.24933.C1_at	1.040371992653812	1.348137143598327e-7	1.7140008064289493e-5
ADXEC.4069.C1-a_s_at	0.9757686409550064	1.3488128726034977e-7	1.7140008064289493e-5
ADXEC.1694.C1_at	-0.7696342975206534	1.3578263373553041e-7	1.7234412797218267e-5
ADXECADA.20310_s_at	0.6332473370064284	1.368446655025305e-7	1.7348968921565567e-5
ADXEC.12780.C1_at	0.7784475206611621	1.3799171428348986e-7	1.7461162330600846e-5
ADXEC.26343.C1_at	0.5093750229568448	1.3805066930496366e-7	1.7461162330600846e-5
ADXEC.24346.C1_at	1.1138736914600567	1.3826859546215276e-7	1.746841433216159e-5
ADXECADA.10346_at	1.3329138200183674	1.396724785349356e-7	1.762530571359183e-5
ADXECADA.11867_at	0.7267198806244259	1.4058729236822588e-7	1.7720189240609663e-5
ADXEC.1443.C2_at	1.4729546831955944	1.4233209804020295e-7	1.7919347565302218e-5
ADXEC.4069.C1_at	0.7984958677685952	1.449294023538776e-7	1.822524932999467e-5
ADXEC.12040.C1_s_at	0.636536363636365	1.4721455081005185e-7	1.8491235541471364e-5
ADXECADA.23311_at	0.5605752525252528	1.489655256722086e-7	1.8689589412364666e-5
ADXPCEC.6485.C1_at	1.3398683654729124	1.5023212392133705e-7	1.8811131621533195e-5
ADXEC.10317.C1_at	1.0370050045913661	1.502801480024302e-7	1.8811131621533195e-5
ADXEC.28770.C1_at	0.7373012396694238	1.5504760382983277e-7	1.93663147384549e-5
ADXECAD.27433_s_at	1.4386749770431564	1.5507152439135672e-7	1.93663147384549e-5
ADXEC.2343.C1_s_at	1.0706674931129498	1.5628848110793466e-7	1.9487135373742847e-5
ADXEC.30801.C1_s_at	0.7258001836547288	1.5643854738991292e-7	1.9487135373742847e-5
ADXEC.31659.C1_at	0.6273686409550052	1.5657641682587379e-7	1.9487135373742847e-5
ADXECADA.16785_x_at	-1.0934737832874193	1.5723358608015957e-7	1.9546560639377644e-5
ADXECEMUTR.276_at	1.586770247933888	1.5839834025598122e-7	1.9668878835256408e-5
ADXEC.24946.C1_s_at	0.7519034435261722	1.6089999403962e-7	1.9956736318875375e-5
ADXEC.8538.C1_s_at	1.5683959136822798	1.628847761235443e-7	2.017990251436749e-5
ADXEC.6158.C1_x_at	1.8464634986225903	1.7043126092499231e-7	2.109082006641293e-5
ADXEC.375.C3_s_at	1.148148760330578	1.7065581719025325e-7	2.1094610421235214e-5
ADXECRS.7321_s_at	1.6587622589531632	1.7402647874783428e-7	2.146486544045318e-5
ADXEC.7852.C1_s_at	1.5879918732782414	1.7404584943810866e-7	2.146486544045318e-5
ADXECRS.41492_at	0.6049812672176333	1.7650091011691256e-7	2.1742993203711528e-5
ADXEC.29590.C1_at	0.7457829660238726	1.8042080886077994e-7	2.2200739711131446e-5
ADXECAD.28474_s_at	1.1424154729109275	1.82104938471169e-7	2.238265173688122e-5
ADXEC.11665.C1_s_at	1.148867722681361	1.8278145395072874e-7	2.244044631483574e-5
ADXEC.4954.C5_at	0.7474176767676783	1.83316008866282e-7	2.2480701443561098e-5
ADXEC.8403.C2_at	1.332594628099173	1.8380779104728973e-7	2.2515626440270256e-5
ADXEC.12803.C2_s_at	0.6384761248852158	1.8485510361278646e-7	2.261844628862144e-5
ADXEC.9196.C1_at	0.8619676308539885	1.8720560760602393e-7	2.2880311430284113e-5
ADXEC.1682.C1_x_at	0.40828402203856573	1.883198032817704e-7	2.2990656477865156e-5
ADXECAD.5237_at	0.8091949494949502	1.9029212868019595e-7	2.3205399763808288e-5
ADXPCEC.16789.C1_at	1.2179593204775034	1.909475494262334e-7	2.325925043268529e-5
ADXEC.20469.C1_at	-1.1499474747474805	1.9198996426135486e-7	2.3360067508381582e-5
ADXEC.8611.C1_at	1.2296902203856734	1.9582667780359153e-7	2.3785717746964317e-5
ADXEC.1132.C7_s_at	0.9480764003673121	1.959256003280138e-7	2.3785717746964317e-5
ADXEC.20307.C1_at	-1.3810924701561103	1.9689206235756154e-7	2.3876400195101575e-5
ADXEC.28920.C1_s_at	0.8312219926538109	1.9795010553522821e-7	2.3977974030846306e-5
ADXEC.8458.C1-a_s_at	1.3052705234159792	2.0417356538224524e-7	2.4704320075660853e-5
ADXEC.24383.C1_s_at	0.5826939853076212	2.1247092818816292e-7	2.567970853843957e-5
ADXECAD.15618_s_at	0.41517561983471385	2.1484743817552695e-7	2.5938118684773717e-5
ADXEC.32622.C1_at	0.7533133608815454	2.1586657291042706e-7	2.603226422938427e-5
ADXEC.16407.C1_at	-1.168779338842973	2.1698843852574992e-7	2.6138576289121786e-5
ADXEC.6353.C1_s_at	0.46227121212121514	2.1730897227894773e-7	2.6148230938733205e-5
ADXEC.20544.C2_s_at	1.0626387511478441	2.1816137130829645e-7	2.622179151981354e-5
ADXEC.29128.C1_at	0.7610015610651999	2.184357303153825e-7	2.622578918409056e-5
ADXECRS.25285_at	0.5791215335169881	2.2040330719602608e-7	2.6432844700722086e-5
ADXEC.22152.C1_at	1.7777826446281013	2.2118882485424202e-7	2.64978365774725e-5
ADXEC.1132.C3_x_at	0.8964752066115702	2.2189612808146372e-7	2.6524407089133845e-5
ADXEC.375.CB6_x_at	1.1003341138659408	2.218983089202747e-7	2.6524407089133845e-5
ADXPCEC.5717.C1-a_s_at	2.6453000918273686	2.2287540169553598e-7	2.660405444232644e-5
ADXEC.31300.C1_at	0.7146341138659331	2.2305377704090713e-7	2.660405444232644e-5
ADXECAD.27217_s_at	0.8386575298438954	2.2364084966387961e-7	2.6621458409854443e-5
ADXEC.25347.C1_at	0.2977866391184578	2.2368916844347062e-7	2.6621458409854443e-5
ADXEC.11983.C1_s_at	1.0439495867768578	2.2415059044049578e-7	2.6647218170224448e-5
ADXEC.4893.C1_s_at	0.7447717630853989	2.2594592381687348e-7	2.683132511910942e-5
ADXEC.1520.C1_at	1.6149691460055093	2.2778003381363288e-7	2.700672510333566e-5
ADXECADA.10700_at	1.406794582185488	2.2791951942397344e-7	2.700672510333566e-5
ADXEC.15709.C1_s_at	1.2393752525252553	2.2895648437354903e-7	2.7100076761933806e-5
ADXEC.19865.C1_s_at	1.0078077134986199	2.293489278806713e-7	2.7117020629508587e-5
ADXEC.4806.C2_at	0.5385007805325941	2.3111160029690786e-7	2.729075795581484e-5
ADXEC.18404.C1_s_at	1.1923709366391173	2.3132013344176367e-7	2.729075795581484e-5
ADXECADA.22991_at	0.7235236914600565	2.3215301005444962e-7	2.735934541894129e-5
ADXEC.25580.C1_at	-1.535292791551882	2.329311770363508e-7	2.7421343845569368e-5
ADXEC.3789.C1_s_at	1.0514387052341596	2.3365510684772145e-7	2.747683016483e-5
ADXECADA.4122_at	0.4250906795224978	2.364835704110108e-7	2.7779413450354332e-5
ADXECAD.16095_at	0.5378316804407719	2.3769852548006478e-7	2.7877592640718788e-5
ADXEC.3497.C1_at	0.9377515151515095	2.3783192956706472e-7	2.7877592640718788e-5
ADXEC.14910.C1-a_s_at	1.2274251606978899	2.392005802995284e-7	2.8007838883381595e-5
ADXECNTDJ.4526_s_at	1.3795988062442648	2.4612417509929025e-7	2.878753039849505e-5
ADXEC.2002.C8_x_at	0.6294785123966999	2.466749551490193e-7	2.8788709383415602e-5
ADXEC.19051.C1_at	0.5932426538108342	2.4670667837720085e-7	2.8788709383415602e-5
ADXEC.25119.C1_at	1.2772193755739236	2.469282365110572e-7	2.8788709383415602e-5
ADXEC.16008.C1_at	1.0794835169880637	2.475535836981795e-7	2.8830715867615817e-5
ADXEC.32200.C1_at	0.40699752066115913	2.494102972417212e-7	2.900847772039933e-5
ADXPCEC.8531.C1_at	1.6762516528925628	2.496132892025242e-7	2.900847772039933e-5
ADXEC.7312.C1_at	0.8389043158861358	2.5294413754840096e-7	2.9364195844146065e-5
ADXEC.20034.C2_s_at	1.441070247933884	2.5595783383722414e-7	2.9682376688142743e-5
ADXECADA.19932_s_at	1.1068192378328705	2.5870972132230235e-7	2.996955127428622e-5
ADXEC.1206.C1_at	0.9415327364554673	2.6401520656288667e-7	3.0551615009664424e-5
ADXEC.8770.C1_x_at	0.86226928374656	2.6492830439645204e-7	3.0621753041818406e-5
ADXEC.3095.C2_s_at	0.9471610192837483	2.6518433630022194e-7	3.0621753041818406e-5
ADXECRS.26777_x_at	1.4767925160697901	2.685879855704425e-7	3.0981894717296345e-5
ADXEC.18588.C1_at	1.45684958677686	2.691790186321548e-7	3.1017178952045834e-5
ADXEC.10869.C1_x_at	0.5466569788797058	2.7466285161595264e-7	3.1615583436377635e-5
ADXEC.11315.C1-a_s_at	0.5652719467401317	2.7943193166297684e-7	3.2130536784959796e-5
ADXEC.8909.C1_x_at	0.65172741046832	2.8810782981882227e-7	3.3093154484025564e-5
ADXEC.4078.C1_s_at	1.0328961891643686	2.901658180697032e-7	3.3294385048892446e-5
ADXEC.14365.C1_at	0.9726693755739233	2.967294497733063e-7	3.401163606800966e-5
ADXECRS.23921_x_at	1.386349908172634	2.9892424168989003e-7	3.422714033058892e-5
ADXEC.9006.C1-a_s_at	0.9493904040404031	2.9943746352605087e-7	3.4249852294962894e-5
ADXEC.7312.C1_x_at	0.8339436639118452	3.040145788816776e-7	3.4736859067682104e-5
ADXEC.7174.C1_s_at	0.823504729109283	3.0467071568017756e-7	3.4762837111331435e-5
ADXECRS.38330_x_at	1.0758011478420588	3.048811006491339e-7	3.4762837111331435e-5
ADXEC.8734.C1_s_at	1.2688999081726382	3.0542410106984855e-7	3.478828483557471e-5
ADXEC.23615.C3-a_s_at	2.3373882001836597	3.0578914089858167e-7	3.47934305338746e-5
ADXECEMUTR.5518_at	0.35572272727272725	3.1228887245419324e-7	3.549585620697735e-5
ADXECRS.9796_x_at	1.074458264462812	3.128146738455057e-7	3.551850622361036e-5
ADXEC.8388.C1_s_at	-1.1993109733700678	3.1322077785522334e-7	3.5527532150135325e-5
ADXEC.11800.C1_s_at	0.8031759412304873	3.144379558520313e-7	3.5628440714333915e-5
ADXEC.23660.C1_at	0.7287173094582182	3.171352712334469e-7	3.5896676653162765e-5
ADXECADA.23414_s_at	1.3600986225895335	3.2079424551419743e-7	3.627309235972177e-5
ADXPCEC.9157.C1_s_at	0.508011707988981	3.217380917714892e-7	3.634203807947612e-5
ADXECADA.24813_s_at	-1.5729890266299345	3.254983368782525e-7	3.671525875211673e-5
ADXECADA.21276_at	1.526756152433422	3.2571729697536815e-7	3.671525875211673e-5
ADXEC.29760.C1_at	0.5087288337924671	3.2675718414499235e-7	3.679434726972638e-5
ADXECAD.4463_x_at	-1.1134903122130373	3.2833249130917376e-7	3.691127606463907e-5
ADXEC.7826.C1_s_at	1.23006629935721	3.2847425195420516e-7	3.691127606463907e-5
ADXECAD.7007_at	0.381853168044076	3.314482619521785e-7	3.718475339771671e-5
ADXEC.280.C14_x_at	0.362053719008264	3.3159162679070027e-7	3.718475339771671e-5
ADXECRS.5187_at	0.8615177685950415	3.32743664241504e-7	3.727551474926245e-5
ADXEC.22104.C1_at	0.6318558769513318	3.3737743824574564e-7	3.7755728624093853e-5
ADXEC.21248.C1_s_at	0.5103720844811759	3.3814605045522035e-7	3.7802851782443015e-5
ADXECADA.7943_at	1.481413728191002	3.4193896819252695e-7	3.8187631626396624e-5
ADXEC.26755.C1_s_at	0.45762350780532546	3.4429901652607433e-7	3.841176391963104e-5
ADXECEMUTR.2048_at	1.0820773186409554	3.4501210594229795e-7	3.845188200407726e-5
ADXEC.22152.C1_x_at	1.7011570247933872	3.4798601687346576e-7	3.87436304722908e-5
ADXEC.3562.C1_at	0.8993672635445362	3.4937242243235464e-7	3.8846697389799765e-5
ADXPCEC.8941.C1_at	0.6109751606978875	3.4962599051825743e-7	3.8846697389799765e-5
ADXEC.10916.C1_at	0.6696791092745711	3.521102230792284e-7	3.908279757721036e-5
ADXLCEC.9624.C1_at	0.7904547750229556	3.5595419277572206e-7	3.946918784237711e-5
ADXPCEC.12578.C1_x_at	1.198371946740131	3.5854607424366453e-7	3.9716097527422455e-5
ADXEC.11306.C1-a_s_at	0.9443687327823733	3.5916015454624697e-7	3.9743646969402404e-5
ADXEC.35074.C1_at	0.6395668044077145	3.605558356622176e-7	3.9857542256090834e-5
ADXEC.20899.C1_at	0.5387953627180888	3.6201066599823926e-7	3.997773827880657e-5
ADXEC.16076.C1_x_at	0.37497731864095507	3.6269866667890545e-7	4.001309347531908e-5
ADXEC.17506.C1_at	0.9568404958677705	3.637639115288806e-7	4.008995262458513e-5
ADXECAD.21662_s_at	1.2377510101010092	3.7333059682960346e-7	4.1102640689005e-5
ADXEC.9011.C1_at	0.9600071625344286	3.753629185511482e-7	4.128460751094003e-5
ADXECNTDJ.8024_at	1.3683992653810884	3.7708326815157727e-7	4.143192886510704e-5
ADXEC.22336.C1_at	0.6720259871441705	3.8043649607676144e-7	4.175818395282119e-5
ADXEC.27853.C1_at	0.42076501377410525	3.914935622956392e-7	4.2928531988175855e-5
ADXEC.6552.C1_s_at	0.9105882460973387	3.952389432030935e-7	4.329558034829778e-5
ADXECAD.19421_s_at	0.9231617998163442	3.9866866385398923e-7	4.362734665933756e-5
ADXECNTDJ.8838_s_at	0.7629101469237838	4.045400274139128e-7	4.422031022689332e-5
ADXEC.30436.C1_x_at	0.5792713039485697	4.0534809102909137e-7	4.422031022689332e-5
ADXEC.7566.C1_x_at	-0.9605712580349008	4.056545371405285e-7	4.422031022689332e-5
ADXEC.30502.C1_s_at	0.2711361340679521	4.0571329711001994e-7	4.422031022689332e-5
ADXEC.1348.C1-a_s_at	1.2941413682277343	4.072530073222926e-7	4.434369682131101e-5
ADXEC.18718.C1-a_s_at	0.8215382001836549	4.1092910026381837e-7	4.4699223810297105e-5
ADXECAD.17897_at	0.6882644168962373	4.1161168077318467e-7	4.47287434443396e-5
ADXEC.3373.C1_at	-1.3040401744719956	4.192441005562068e-7	4.5512670940221506e-5
ADXECRS.14092_x_at	1.401075114784212	4.220383553582221e-7	4.5770333143016914e-5
ADXEC.5452.C4_x_at	0.9980202938475666	4.292558788628317e-7	4.6506710636636835e-5
ADXEC.5707.C1_at	0.9744073002754856	4.365968641606218e-7	4.725498556809532e-5
ADXECAD.13812_at	0.5479058769513316	4.390648375370295e-7	4.747486756255261e-5
ADXECAD.14021_s_at	1.3586398530762196	4.4048982080241e-7	4.7581649203180686e-5
ADXECAD.2856_at	0.8737735996326919	4.417018317736198e-7	4.766523656052309e-5
ADXECNTDJ.9285_at	0.769773232323236	4.486196352140592e-7	4.8363775460896435e-5
ADXECADA.3443_at	0.6667977043158873	4.50061087467005e-7	4.8443358775890104e-5
ADXPCEC.10582.C1_at	0.7813802112029387	4.502485449219028e-7	4.8443358775890104e-5
ADXEC.11843.C1_at	0.6186573921028473	4.514254383352419e-7	4.8521989605093155e-5
ADXEC.5126.C4_s_at	0.6609865932047767	4.6139704923372575e-7	4.9544842475269254e-5
ADXEC.25343.C1_x_at	-2.4857867768594986	4.6439631241129524e-7	4.981772512707204e-5
ADXEC.7606.C1_at	1.0728641873278209	4.722411885434292e-7	5.060936701970449e-5
ADXEC.14948.C2_at	-1.4730924242424264	4.76250309213784e-7	5.098711165651697e-5
ADXECRS.38065_x_at	0.5146814049586763	4.767034323258601e-7	5.098711165651697e-5
ADXECADA.13986_at	0.47141046831955924	4.884891528664657e-7	5.219636158369614e-5
ADXECAD.26041_s_at	0.5989847566574831	4.932894278903846e-7	5.2657557221005375e-5
ADXEC.9788.C2_at	-1.2864027089072527	4.976066458577719e-7	5.306633383316176e-5
ADXECAD.13912_at	-1.5140902203856754	5.024746810120941e-7	5.353299304776841e-5
ADXECRS.33079_s_at	1.590315886134066	5.087646502984128e-7	5.415008180123302e-5
ADXPCEC.9073.C1_x_at	0.4139015151515164	5.096185193756782e-7	5.418794141115227e-5
ADXEC.7644.C1-a_s_at	1.0063913223140517	5.178885389989149e-7	5.501351925600192e-5
ADXEC.26786.C1_at	0.39105766758494176	5.196083825117792e-7	5.514236235717199e-5
ADXECAD.14460_x_at	-1.6721955463728184	5.210255799066721e-7	5.5238867914160004e-5
ADXEC.25343.C1_at	-2.2886514692378306	5.236476147073215e-7	5.5462797407403703e-5
ADXEC.17440.C1_at	1.0256625344352672	5.248105693764519e-7	5.551632710729613e-5
ADXECADA.404_s_at	0.5874350780532602	5.251737570181632e-7	5.551632710729613e-5
ADXEC.14923.C2_s_at	-1.3742492653810814	5.298902542582619e-7	5.5960526502132724e-5
ADXEC.4864.C2_s_at	0.8950197428833766	5.420621188682447e-7	5.7190445239585055e-5
ADXEC.7189.C1_at	0.8695188246097345	5.428755623722461e-7	5.722076760911186e-5
ADXPCEC.6074.C2_s_at	0.8067782369146008	5.515020981545721e-7	5.80737582079978e-5
ADXECADA.8518_x_at	0.7935823232323242	5.570283566495079e-7	5.859895214981322e-5
ADXEC.26012.C1_at	0.6253197887970616	5.577766920525356e-7	5.8620983048025704e-5
ADXEC.9196.C1_x_at	0.730484481175389	5.618126899477758e-7	5.898816328355141e-5
ADXECRS.10426_s_at	0.3381785583103769	5.632286549264916e-7	5.9079807298248834e-5
ADXEC.7525.C3_s_at	0.8842916896235078	5.668821821889118e-7	5.9405757466070395e-5
ADXEC.34634.C1_at	-1.176503994490358	5.68967202955839e-7	5.956686859357492e-5
ADXEC.21682.C1_at	0.566263728191001	5.74296063330529e-7	6.0066950562347724e-5
ADXECRS.13975_at	-1.0880033516988048	5.77901322174477e-7	6.0385969472479257e-5
ADXECADA.13496_at	1.236207208448115	5.796098492297966e-7	6.050637328197731e-5
ADXEC.11012.C1_at	0.6215401744719955	5.826732059811928e-7	6.076784338812103e-5
ADXEC.14823.C1-a_s_at	-1.460025206611566	5.877887835970107e-7	6.124263670933759e-5
ADXEC.1684.C1_s_at	0.7919533516988135	5.901641937669553e-7	6.143129219253047e-5
ADXEC.32200.C1-a_s_at	0.58136253443526	5.97524080317876e-7	6.213793437921345e-5
ADXEC.28055.C1_at	0.6028550505050507	5.993768354298564e-7	6.227107416496471e-5
ADXEC.6327.C1-a_s_at	0.6773245638200276	6.012747324639943e-7	6.240864532299947e-5
ADXECNTDJ.6180_at	0.7618670798898144	6.108175650414954e-7	6.33386953812714e-5
ADXECAD.4807_at	0.4757797979797982	6.122052361294245e-7	6.342213025258502e-5
ADXEC.23534.C1-a_s_at	0.8775948117539016	6.280391908673049e-7	6.499681570404767e-5
ADXEC.6125.C1_at	0.5357070707070721	6.286005196059622e-7	6.499681570404767e-5
ADXEC.8460.C1_at	1.7657366391184586	6.364769866613978e-7	6.572317864533008e-5
ADXECRS.23591_s_at	-1.0947731864095456	6.368935899450834e-7	6.572317864533008e-5
ADXEC.753.C1_at	0.6382696969696973	6.379828903054179e-7	6.572317864533008e-5
ADXEC.8757.C1_at	0.6581169421487623	6.380421843924079e-7	6.572317864533008e-5
ADXEC.8497.C1_at	1.0630186868686842	6.453369898326233e-7	6.641170899340912e-5
ADXEC.3578.C1_s_at	1.2800688246097347	6.65575734019844e-7	6.842974106213851e-5
ADXEC.9409.C2_x_at	-0.6960957759412274	6.683913780631598e-7	6.865433478772265e-5
ADXOCEC.12448.C1_s_at	1.384436501377408	6.898824231654672e-7	7.076393526105384e-5
ADXEC.32535.C1_at	1.7122192378328727	6.902307063320781e-7	7.076393526105384e-5
ADXEC.24206.C1_at	1.0504595959595928	6.929394396867903e-7	7.097474622539577e-5
ADXECAD.14399_at	0.956526308539944	6.941175615899842e-7	7.102853422343568e-5
ADXECNTDJ.8265_s_at	-1.3544956841138633	6.955790950146727e-7	7.1111195149733115e-05
ADXECAD.3410_at	0.4576275022956853	7.054478815885108e-7	7.205239320908154e-5
ADXEC.1066.C3-a_s_at	0.8256720385674936	7.082981644965087e-7	7.227564835016156e-5
ADXECADA.21276_s_at	1.4693083562901794	7.12136055941091e-7	7.258665660493175e-5
ADXECRS.14755_s_at	0.633742286501378	7.126806396086187e-7	7.258665660493175e-5
ADXECADA.23404_s_at	-1.1529775482093645	7.223331553658591e-7	7.350094603187716e-5
ADXEC.20469.C1-a_s_at	-1.4351326446281014	7.299763983133149e-7	7.420926420834499e-5
ADXECAD.25926_x_at	0.5638960514233231	7.340967970364433e-7	7.455846236642031e-5
ADXEC.15979.C1_s_at	0.6154688705234186	7.523279498824615e-7	7.633882936232709e-5
ADXEC.25672.C1_at	1.0495238292011049	7.539710573297674e-7	7.64144412537366e-5
ADXPCEC.13819.C2_at	0.48145537190083143	7.544781009277147e-7	7.64144412537366e-5
ADXECAD.6601_at	0.6060374655647389	7.620968278347826e-7	7.711427399493611e-5
ADXECADA.9208_at	0.5996874196510578	7.773262364203307e-7	7.858219209373411e-5
ADXEC.15474.C1_at	0.5040220385674954	7.817732802081124e-7	7.895837542053633e-5
ADXECAD.2423_x_at	0.6082337006427911	7.958209192021357e-7	8.03026125298066e-5
ADXEC.31263.C1_at	1.2967421487603286	8.029305186677263e-7	8.094492131473642e-5
ADXEC.21972.C1_at	0.9256226813590462	8.094731881140724e-7	8.150657086652643e-5
ADXECEMUTR.5336_at	1.2226234159779592	8.100003962888419e-7	8.150657086652643e-5
ADXECRS.6069_s_at	2.4157084940312243	8.12933069509803e-7	8.172606984195779e-5
ADXECNTDJ.6180_s_at	0.9544005509641913	8.15685643466114e-7	8.192707438012005e-5
ADXEC.26170.C1_s_at	1.3763209825528047	8.330446449926259e-7	8.359341725435228e-5
ADXEC.1189.C41_s_at	1.0967449494949548	8.342925491980956e-7	8.360610737727146e-5
ADXEC.2235.C1_x_at	1.005630348943984	8.347083236349637e-7	8.360610737727146e-5
ADXEC.681.C8_at	1.3120948117539069	8.370473390535786e-7	8.376325791434413e-5
ADXEC.3497.C1_x_at	1.080043663911848	8.390564418474876e-7	8.388713558676684e-5
ADXEC.28000.C1_at	1.2215288797061508	8.451377473896312e-7	8.441754234164787e-5
ADXEC.17355.C1_x_at	-1.2299832874196461	8.481275200046401e-7	8.463845790460986e-5
ADXEC.15052.C1_at	0.7575217630854012	8.556377402269207e-7	8.530967078911413e-5
ADXECEMUTR.6308_at	0.7804702479338781	8.600479127632727e-7	8.561591407895231e-5
ADXEC.21053.C3_at	1.2930529384756664	8.602834640756681e-7	8.561591407895231e-5
ADXECRS.1066_at	1.3917732782369203	8.728592132702952e-7	8.678805647412214e-5
ADXEC.8497.C1_x_at	0.9046722681359025	8.863530000430713e-7	8.79924146459439e-5
ADXECADA.18417_at	0.5751115702479337	8.865897482161002e-7	8.79924146459439e-5
ADXEC.1940.C1_at	0.8977573921028472	8.901475005768799e-7	8.826498133340993e-5
ADXPCEC.9534.C1_s_at	0.8403944444444444	8.998868843058131e-7	8.914944966051833e-5
ADXEC.21057.C1_x_at	0.629315977961431	9.055429453212343e-7	8.962815233872847e-5
ADXEC.8381.C1_s_at	1.1281574380165313	9.067732527307201e-7	8.966448294914479e-5
ADXEC.33965.C1_at	1.3955746556473834	9.075621494300841e-7	8.966448294914479e-5
ADXECNTDJ.7728_s_at	0.32560573921028446	9.083829172791568e-7	8.966448294914479e-5
ADXECNTDJ.504_s_at	0.7963644628099207	9.163221307058775e-7	9.036614332698327e-5
ADXECAD.11109_at	-0.69663292011019	9.253633552302264e-7	9.117511261641586e-5
ADXECADA.24299_at	0.36081955922865006	9.334062568314832e-7	9.188434298018228e-5
ADXEC.15154.C1_at	-1.5559687327823717	9.359059042814274e-7	9.204710727316143e-5
ADXEC.25047.C1_s_at	1.1234557851239715	9.496123951644457e-7	9.331078400759506e-5
ADXEC.388.C1_s_at	-0.8742166666666726	9.506511892541179e-7	9.332855032699091e-5
ADXECADA.19304_s_at	1.140071120293852	9.664266500338397e-7	9.479172703704323e-5
ADXECAD.8232_at	1.4118780532598745	9.717757489306244e-7	9.523052150061044e-5
ADXEC.16893.C1_at	1.1579712121212116	9.768027580452796e-7	9.563699082730274e-5
ADXEC.375.C25_x_at	0.6615043617998131	1.0009566058760174e-6	9.791371920932524e-5
ADXEC.15572.C1_at	1.2499308080808111	1.0173789683647459e-6	9.943074093696639e-5
ADXEC.32064.C1_at	0.8739838842975196	1.023865125426398e-6	9.997482305510041e-5
ADXECADA.11165_at	0.6435415977961436	1.0348365838974918e-6	1.0095550156953684e-4
ADXEC.12718.C1_at	-2.6229336547291138	1.0367692483541036e-6	1.01053415554629e-4
ADXEC.23286.C1_at	0.9611461891643736	1.0385292277024073e-6	1.011343377551988e-4
ADXEC.33737.C1_at	0.8947666207529883	1.0602978942304031e-6	1.031618638128858e-4
ADXPCEC.14741.C1_x_at	1.1661629935720839	1.0827921983084895e-6	1.0525630398856502e-4
ADXEC.19959.C1_s_at	0.6012936639118456	1.0868214335443297e-6	1.0555365022787321e-4
ADXECAD.14973_at	0.37901786042240615	1.1018452807915765e-6	1.0691732583709592e-4
ADXEC.3028.C1_s_at	0.9345830578512437	1.123454983917849e-6	1.0891705822695895e-4
ADXEC.25389.C1_s_at	0.832210330578514	1.1279507757145927e-6	1.0925554192264517e-4
ADXEC.32905.C1_at	1.2240874196510578	1.143088965667421e-6	1.1062334993722366e-4
ADXEC.25519.C1_at	1.2391608815426967	1.1454434162776202e-6	1.107526693769017e-4
ADXEC.9800.C1_at	1.2604479797979815	1.148419321171989e-6	1.1094179403179774e-4
ADXEC.9217.C1_at	1.2368215794306678	1.16207621951409e-6	1.1216149321549659e-4
ADXPCEC.8618.C1_x_at	0.4136258953168044	1.1754807967881758e-6	1.1335469782928245e-4
ADXEC.4816.C1-a_s_at	1.3049863636363614	1.1806922168815215e-6	1.1375640087112877e-4
ADXPCEC.12650.C1-a_s_at	0.8000872359963291	1.2160033782972851e-6	1.170548526351022e-4
ADXECADA.9304_at	0.7328506887052335	1.2266477688610207e-6	1.1797509965130539e-4
ADXEC.1019.C1_at	0.6619063820018374	1.231125111587448e-6	1.1830111761310622e-4
ADXECRS.27636_x_at	1.4660285123966945	1.234042375188588e-6	1.1847678146823817e-4
ADXEC.3479.C1_s_at	1.4776841597796198	1.2476932857754955e-6	1.1968173267505758e-4
ADXECAD.9263_at	0.5866582185491236	1.2607768252207848e-6	1.2083018496935339e-4
ADXEC.21485.C1_at	0.5470208448117535	1.2679368338929109e-6	1.2140941641156273e-4
ADXPCEC.12898.C1_at	0.8986794765840223	1.2872191747938228e-6	1.2310150312283815e-4
ADXEC.4093.C1-a_s_at	1.0908502754820937	1.2878715024802331e-6	1.2310150312283815e-4
ADXECAD.6975_s_at	0.6732210284664839	1.2943898777318302e-6	1.2355560418694716e-4
ADXEC.17828.C1_s_at	0.6970500459136852	1.2948939910744993e-6	1.2355560418694716e-4
ADXECRS.1066_x_at	1.36539614325069	1.2963862426480417e-6	1.235895792552878e-4
ADXEC.8742.C1-a_s_at	0.7689569329660251	1.303315960018748e-6	1.2414141582048978e-4
ADXEC.16985.C1_at	0.5511527089072503	1.310843474835155e-6	1.247491774441547e-4
ADXECNTDJ.4302_s_at	1.45290426997245	1.3452232747110825e-6	1.2790909696675935e-4
ADXEC.18872.C1_s_at	-1.293537924701564	1.3578474847546308e-6	1.2899669694468971e-4
ADXPCEC.2713.C1_at	0.3795114325068867	1.3638081529654286e-6	1.294499089415074e-4
ADXEC.9274.C1_s_at	0.5066448576675855	1.3843201744166726e-6	1.3128231150161113e-4
ADXEC.7098.C1_at	2.374099954086323	1.387658224344705e-6	1.314842430412192e-4
ADXEC.20136.C1_s_at	0.5097767676767662	1.3923842498317223e-6	1.3181722294142335e-4
ADXECNTDJ.497_s_at	0.7935326905417863	1.3961728508134886e-6	1.3206095480007655e-4
ADXEC.681.C8_x_at	1.118877272727274	1.4130133416165115e-6	1.335377404410753e-4
ADXEC.8757.C1-a_s_at	0.6183977502295672	1.4207933019661607e-6	1.3415643421412423e-4
ADXEC.14231.C1_at	0.5344626262626226	1.4221685685129265e-6	1.3416982498574336e-4
ADXECADA.9719_at	0.3734105601469233	1.4315825449761201e-6	1.349409210678704e-4
ADXEC.9867.C1_s_at	-1.0325628558310394	1.4378948036109557e-6	1.3541856723600458e-4
ADXECNTDJ.420_s_at	0.9389517906336149	1.4393197809422573e-6	1.3543550907592992e-4
ADXEC.21566.C1_s_at	1.084964600550971	1.448372251189824e-6	1.3616952462871588e-4
ADXECAD.13919_at	-1.2811871900826413	1.4504984123877112e-6	1.3625165397744877e-4
ADXEC.8500.C1_x_at	0.4986246556473821	1.4521394376545117e-6	1.3628810998300876e-4
ADXECNTDJ.107_at	0.4299591827364553	1.455660607008811e-6	1.365008087827504e-4
ADXECEMUTR.7538_x_at	0.39453732782369233	1.458537475157315e-6	1.366527755363584e-4
ADXEC.5747.C2_x_at	0.6826112029384785	1.4621385266072169e-6	1.368722722635341e-4
ADXEC.12015.C3_x_at	0.5316440771349917	1.4756178115178088e-6	1.3801530788105004e-4
ADXECADA.6217_s_at	1.1452905876951363	1.4885235265296008e-6	1.391027793142473e-4
ADXEC.2235.C1_at	1.0820934343434319	1.4934011712200453e-6	1.3943880326234477e-4
ADXEC.909.C1_s_at	0.6512204775022941	1.5045008605064087e-6	1.402741443625949e-4
ADXEC.25476.C1-a_s_at	1.3709041781450901	1.504926881583697e-6	1.402741443625949e-4
ADXECRS.7328_x_at	1.734953351698799	1.507786402978563e-6	1.4039330869112086e-4
ADXEC.7329.C1_at	-2.562280991735535	1.5087866612112992e-6	1.4039330869112086e-4
ADXEC.929.C1_s_at	1.481343709825527	1.5136446537308688e-6	1.4072496654207606e-4
ADXECRS.10818_s_at	1.0077221763085429	1.51821177042074e-6	1.4102903803525738e-4
ADXPCEC.13052.C1_at	0.8215221303948566	1.5242367180139127e-6	1.4146789525484757e-4
ADXEC.30264.C1_at	0.45497676767677175	1.537209801027373e-6	1.425503267830806e-4
ADXEC.23017.C1_s_at	0.941011983471074	1.5397751353896923e-6	1.426665929532787e-4
ADXEC.7608.C1_at	0.4272082185491286	1.5543857486786801e-6	1.438977567644869e-4
ADXEC.28458.C1_s_at	1.2237463728191011	1.5904475352128988e-6	1.4711098732169922e-4
ADXEC.3373.C1_x_at	-1.0124105142332347	1.5936003054301428e-6	1.4727737198255667e-4
ADXEC.5425.C1_s_at	0.8563090449954194	1.5952067684462483e-6	1.4730068883235067e-4
ADXEC.21282.C1_x_at	0.48830303030303024	1.606346898053077e-6	1.4820355401409796e-4
ADXEC.14141.C1_at	0.7977274104683216	1.626200894287973e-6	1.4990815972632928e-4
ADXEC.26742.C1_at	0.3683696969696968	1.639645140254813e-6	1.510195087014035e-4
ADXEC.26911.C1_at	0.4056343434343448	1.6556974381696875e-6	1.5236898860773767e-4
ADXECADA.8518_at	0.7365106519742897	1.6601561603573158e-6	1.5265016610230546e-4
ADXEC.5897.C2_s_at	0.42754228650137627	1.6615737294272241e-6	1.5265147296636465e-4
ADXEC.22763.C1_at	-1.4891066574839273	1.6720536410818796e-6	1.5348464714120045e-4
ADXEC.16935.C1_at	0.49439237832874317	1.6955926592938146e-6	1.5551415439067788e-4
ADXEC.32797.C1_at	0.5868810376492251	1.7046858230955223e-6	1.562164322603526e-4
ADXEC.30727.C1_x_at	0.3094799357208462	1.7230373183856568e-6	1.577652418726584e-4
ADXEC.18798.C1_at	0.9740597796143253	1.7309917450593588e-6	1.5836026750258773e-4
ADXEC.34239.C1_at	0.5951842516069785	1.7327506603581267e-6	1.5838797128665176e-4
ADXEC.6251.C1_at	0.6898179981634538	1.7353338318368653e-6	1.5849090922912413e-4
ADXEC.27228.C1_s_at	1.0070088613406813	1.7387618807721944e-6	1.5858974716828316e-4
ADXEC.32735.C1_at	0.6909702938475646	1.7393319148687375e-6	1.5858974716828316e-4
ADXEC.23086.C1_at	1.4273569788797085	1.74675026256193e-6	1.5913275256317967e-4
ADXECRS.9442_s_at	0.566230257116624	1.7497384263967903e-6	1.5927158750605628e-4
ADXEC.1797.C1_s_at	0.4299424242424241	1.7660173387654865e-6	1.605158700022643e-4
ADXEC.4740.C1_at	0.9674306703397604	1.766359274037567e-6	1.605158700022643e-4
ADXEC.23676.C1_s_at	0.586666850321397	1.7940990772560962e-6	1.629006020263849e-4
ADXECRS.3316_at	2.0071463728191015	1.8037334502395902e-6	1.636387904781165e-4
ADXEC.18872.C2_x_at	-0.7077814049586788	1.8296403811849275e-6	1.6585080175314306e-4
ADXECRS.32838_at	-1.2745336547291117	1.8434741360530332e-6	1.6696564747985409e-4
ADXECAD.18237_at	1.2948885215794297	1.854640425070417e-6	1.6779616286296327e-4
ADXECRS.4648_s_at	0.7729939393939356	1.8572702058784257e-6	1.6779616286296327e-4
ADXECNTDJ.6608_s_at	0.7936754361799836	1.8572716416029984e-6	1.6779616286296327e-4
ADXEC.5452.C2_x_at	2.044297796143253	1.8649888067586245e-6	1.683535455966607e-4
ADXECNTDJ.6740_at	0.7625817722681356	1.8734823566401863e-6	1.6898003053556626e-4
ADXECEMUTR.6041_s_at	0.833421028466482	1.8837923013726513e-6	1.696811101503292e-4
ADXEC.17250.C1_at	0.8534011019283758	1.885740617012901e-6	1.696811101503292e-4
ADXECEMUTR.1240_at	1.801947658402205	1.885934968851107e-6	1.696811101503292e-4
ADXEC.14485.C1_x_at	-0.8463333792470191	1.8970971494450662e-6	1.7054433018845995e-4
ADXEC.17.C4_at	0.9412837465564761	1.9034405766196252e-6	1.7097328832566173e-4
ADXECEMUTR.918_at	0.5434443985307631	1.936741363253291e-6	1.7382093938056104e-4
ADXECNTDJ.10389_x_at	0.7386820018365499	1.96260780926335e-6	1.7599721934083277e-4
ADXPCEC.16351.C1_s_at	0.7036665748393025	1.982866522173126e-6	1.7766745371985496e-4
ADXECRS.23146_s_at	0.9683016069788821	1.9892368384912236e-6	1.7809154431582002e-4
ADXECNTDJ.6872_s_at	0.45167612488521236	1.992404745510775e-6	1.7822846924151324e-4
ADXEC.1849.C1_at	0.7521380165289255	1.9976315425449497e-6	1.7854919364985162e-4
ADXECADA.19352_x_at	0.7347247015610661	2.020279472340742e-6	1.8042522157909406e-4
ADXEC.27516.C1_s_at	-1.1523154269972453	2.0322024488556246e-6	1.8134114321305942e-4
ADXEC.5645.C1_at	-1.4969816804407694	2.039295354266265e-6	1.8182491102923542e-4
ADXLCEC.10050.C1_at	0.7444548209366388	2.0436138784102383e-6	1.820443940511437e-4
ADXOCEC.8723.C1_at	-1.0863047291092753	2.0452583902807996e-6	1.820443940511437e-4
ADXECADA.8634_x_at	0.5415923324150604	2.0467777260107814e-6	1.820443940511437e-4
ADXEC.9217.C1_x_at	1.3161236455463738	2.051514478167018e-6	1.8231661672965323e-4
ADXECNTDJ.6814_s_at	0.4492331955922855	2.056628764257148e-6	1.826219187435392e-4
ADXECAD.23657_s_at	0.8354846189164373	2.0835596973231054e-6	1.8486238958892177e-4
ADXECRS.34897_x_at	1.4858951331496808	2.087564504643698e-6	1.8506676166024687e-4
ADXEC.3853.C1_s_at	0.6901673094582192	2.102715533085542e-6	1.8625813096654145e-4
ADXECAD.24393_at	0.7761483011937562	2.1056462257207057e-6	1.863659673303462e-4
ADXECEMUTR.2749_x_at	1.5560255739210296	2.1293207068251812e-6	1.883081213053788e-4
ADXEC.13092.C1_at	0.8880735537189999	2.1344869665350025e-6	1.8861166065947313e-4
ADXEC.29683.C1_s_at	0.5697438934802572	2.1371633258333854e-6	1.8864487503771616e-4
ADXEC.30941.C1_at	1.692726354453626	2.1383313499439585e-6	1.8864487503771616e-4
ADXPCEC.14432.C1_x_at	0.808957805325992	2.1695685061086877e-6	1.9124552983831332e-4
ADXEC.33038.C1_s_at	-0.7132671717171686	2.1788477706287264e-6	1.9190797173919866e-4
ADXEC.27271.C1_at	-1.2154044077134971	2.1817379786968452e-6	1.920070634067379e-4
ADXEC.3959.C1_s_at	0.6313839761248863	2.199843116439535e-6	1.9344392468377273e-4
ADXECADA.2964_at	0.563999311294769	2.2122006101452544e-6	1.943337736404435e-4
ADXEC.23803.C1-a_s_at	-1.2134609274563797	2.2143296922486824e-6	1.943337736404435e-4
ADXEC.16743.C1_at	1.1872514233241507	2.215322123576432e-6	1.943337736404435e-4
ADXEC.20548.C1_at	0.6128843893480234	2.2172638794553284e-6	1.943473777208967e-4
ADXEC.3622.C1_s_at	0.8617468319559247	2.228337180126216e-6	1.9516071264525706e-4
ADXEC.22995.C1_at	1.598470247933884	2.271018218957252e-6	1.987387592802044e-4
ADXEC.4216.C1_s_at	0.746799586776854	2.2903341013574486e-6	2.002679921296285e-4
ADXEC.29438.C1_x_at	0.5454913223140521	2.29551009274242e-6	2.0055936212702772e-4
ADXEC.30951.C1_s_at	0.8574833792470149	2.298377427034998e-6	2.0064871830109064e-4
ADXEC.58.C1_at	0.8020095500459146	2.3090570959374787e-6	2.0141940229967536e-4
ADXEC.2066.C1_at	0.5216759871441707	2.3136997406981977e-6	2.0166266265559868e-4
ADXEC.4850.C1_at	-1.3655971074380275	2.3302569143194256e-6	2.029431754299518e-4
ADXECRS.21434_x_at	1.4765640955004624	2.343459276572756e-6	2.0392970101478246e-4
ADXEC.27055.C1_at	0.8337563360881548	2.348407931492699e-6	2.0419697934136679e-4
ADXECADA.12314_at	1.102539990817263	2.3672137945873536e-6	2.0566776974443609e-4
ADXEC.24439.C1_at	0.42840445362718094	2.389581503890599e-6	2.0729025082290086e-4
ADXECADA.249_s_at	0.4900775022956865	2.3896996996756422e-6	2.0729025082290086e-4
ADXPCEC.205.C2_x_at	0.47708498622589657	2.404625657545037e-6	2.08418773326788e-4
ADXEC.14910.C1_at	1.0256720844811742	2.416587777473646e-6	2.0928881535228766e-4
ADXEC.30091.C1_at	0.4203880624426075	2.437398119436903e-6	2.1092316455041256e-4
ADXEC.29421.C1_x_at	1.1012190082644646	2.4474024399736586e-6	2.115998111796598e-4
ADXEC.6158.C1_at	1.7400744260789747	2.449107912362945e-6	2.115998111796598e-4
ADXEC.5213.C1_at	1.1061093204775043	2.458197165354493e-6	2.1221655147507962e-4
ADXECRS.5845_at	0.5093877869605143	2.467044865743099e-6	2.128114768565197e-4
ADXECRS.26131_s_at	0.47324765840220406	2.4806918582889955e-6	2.138191264478952e-4
ADXEC.6589.C1_s_at	0.5054303948576644	2.4973386417430216e-6	2.1508353768348292e-4
ADXEC.31638.C1_at	0.6412462809917381	2.515015228110382e-6	2.1643456997858776e-4
ADXECADA.19530_at	-1.6653133608815418	2.5620603257784533e-6	2.203088331991123e-4
ADXECADA.23468_s_at	0.99051469237833345	2.5671277127338826e-6	2.2057020859426603e-4
ADXECRS.22338_s_at	1.089722497704317	2.5838709462312876e-6	2.2183358014779363e-4
ADXEC.3187.C1_s_at	0.8767317722681378	2.6053573695252734e-6	2.2350185585763498e-4
ADXEC.28249.C1_at	-1.2255062442607887	2.7005211455538805e-6	2.3145228276678413e-4
ADXEC.2985.C1_s_at	0.7149744260789732	2.702290938385451e-6	2.3145228276678413e-4
ADXEC.23576.C1_at	-0.9026049586776796	2.7044443853371744e-6	2.3145447872496968e-4
ADXEC.18718.C1_x_at	1.1882624426078996	2.7136126178501603e-6	2.3205654569124923e-4
ADXEC.33456.C1_at	0.8197485307621655	2.725531079579108e-6	2.328926698446953e-4
ADXEC.1109.C1_s_at	0.7485156565656581	2.7623962724243127e-6	2.3585747011713266e-4
ADXECADA.1935_s_at	0.577232506887051	2.7707916940228986e-6	2.3638873514434102e-4
ADXEC.801.C1-a_s_at	-1.2656417355371943	2.8102500347531286e-6	2.395672082917761e-4
ADXECNTDJ.6817_s_at	1.1047057851239666	2.8310286647330976e-6	2.411495489702486e-4
ADXEC.16891.C1_s_at	0.661554958677689	2.8603048915447616e-6	2.4345267987689592e-4
ADXEC.2156.C1-a_s_at	0.6912341597796203	2.8627118432715486e-6	2.4346703945559497e-4
ADXEC.15351.C1-a_s_at	0.9870866850321374	2.865067747426869e-6	2.4347703851101962e-4
ADXECADA.3599_at	1.325681910009183	2.8694176779668132e-6	2.4365634452655586e-4
ADXEC.7369.C1_at	-1.4183707070707072	2.880776480376215e-6	2.4443006429750635e-4
ADXECRS.11204_at	-1.4355290174471982	2.884359843125544e-6	2.445433564269869e-4
ADXEC.15292.C1_at	0.3943669421487601	2.8889624816541482e-6	2.447428215766446e-4
ADXEC.2166.C2_s_at	0.7779311294765883	2.9054441092890296e-6	2.4594753963581595e-4
ADXEC.32581.C1_s_at	0.742304453627181	2.908513380127674e-6	2.4601590313901077e-4
ADXEC.7163.C1_at	1.567152157943069	2.9254998370359984e-6	2.4726042756288095e-4
ADXEC.17355.C1_at	-1.1417185950413202	2.963759273045521e-6	2.502995952521736e-4
ADXEC.9691.C1_at	0.8247020202020212	2.968508237328133e-6	2.505061691416641e-4
ADXECADA.20050_s_at	0.5799586776859504	2.987468042319405e-6	2.519107161018105e-4
ADXECAD.16880_at	0.7903890266299358	2.991968679033873e-6	2.5209479862942574e-4
ADXEC.23898.C1_at	-1.6536412764003652	3.0018939874345257e-6	2.527353098894566e-4
ADXEC.22902.C1_at	0.6388337924701548	3.0106954145130067e-6	2.532802818322249e-4
ADXEC.14119.C1_s_at	0.6400374196510548	3.0453748676484707e-6	2.559997655358037e-4
ADXECAD.7502_s_at	-1.1114403581267212	3.0592376055639793e-6	2.569665094848088e-4
ADXEC.19449.C1_s_at	0.7763018365472916	3.0904534096168426e-6	2.593882408059272e-4
ADXEC.31039.C1_s_at	1.2153288797061563	3.157033760627111e-6	2.6475797257309846e-4
ADXECAD.7364_at	0.5687748393021126	3.159298451863295e-6	2.6475797257309846e-4
ADXEC.758.C2_s_at	-1.285984022038571	3.1982279292066482e-6	2.678140425153059e-4
ADXEC.2158.C2_at	0.8163710743801662	3.245262422589866e-6	2.7143914086512143e-4
ADXEC.24685.C1_x_at	1.0668313590449943	3.2468400407416294e-6	2.7143914086512143e-4
ADXEC.20262.C1_at	1.2307636363636396	3.250017877261812e-6	2.7143914086512143e-4
ADXEC.1385.C1_at	0.585028971533518	3.2515003359863683e-6	2.7143914086512143e-4
ADXEC.13945.C1_at	0.6969426078971561	3.2878686768270576e-6	2.742647263731135e-4
ADXEC.8676.C1_s_at	0.9635600091827401	3.2939184800514327e-6	2.7455883263300735e-4
ADXPCEC.11184.C1_at	0.4264735078053259	3.306052091034866e-6	2.75359205401538e-4
ADXEC.13697.C1_s_at	0.5718248852157948	3.318948189225386e-6	2.762218119595873e-4
ADXEC.28662.C1_s_at	1.513068365472913	3.3580853787731545e-6	2.792653632732635e-4
ADXEC.19142.C1_at	-1.0369086317722616	3.378676965363948e-6	2.807631517069739e-4
ADXEC.2191.C1_s_at	0.8551400367309445	3.4046320520632007e-6	2.827040122864326e-4
ADXEC.30126.C1_s_at	0.4687954545454549	3.4118378146031665e-6	2.830862472320931e-4
ADXEC.7172.C1-a_s_at	0.4038713957759468	3.4279635045058487e-6	2.842074376266221e-4
ADXEC.1116.C1_at	0.46449297520660915	3.4310996681899303e-6	2.8425079779667014e-4
ADXEC.19356.C2_s_at	0.8699900367309454	3.45250471108564e-6	2.858064326126724e-4
ADXEC.556.C1_x_at	-0.9432163452708924	3.461362248875003e-6	2.8632177945522993e-4
ADXEC.31269.C1_at	0.3760334251606938	3.4892607028784106e-6	2.884101992525091e-4
ADXPCEC.5096.C1_x_at	0.4751422405876957	3.516967221226575e-6	2.904795948793788e-4
ADXEC.33336.C1_at	1.3403959136822787	3.586928993922907e-6	2.960332232495889e-4
ADXECNTDJ.3984_s_at	0.8770332874196507	3.5932802552443783e-6	2.96332564855544e-4
ADXEC.18718.C1_at	1.123868916437098	3.6336624070770903e-6	2.9943580453955875e-4
ADXECRS.36082_at	0.37271340679522647	3.6449024052088323e-6	3.001346737539712e-4
ADXEC.31068.C1_x_at	0.8328633149678595	3.6509959656494154e-6	3.0040902962139243e-4
ADXEC.3395.C2_s_at	0.7939876492194675	3.6722569316912845e-6	3.0193002267698497e-4
ADXECAD.12890_s_at	1.0903615702479335	3.683976590807465e-6	3.026648320556441e-4
ADXEC.20722.C1_at	2.2924801652892537	3.7603844493500667e-6	3.087091161226437e-4
ADXEC.12850.C1_at	0.30440518824609786	3.8165287836225986e-6	3.130820022378068e-4
ADXEC.111.C177_s_at	0.44740027548209227	3.846062625799896e-6	3.1526699938508627e-4
ADXEC.24286.C1_at	0.38872153351698824	3.861336581357304e-6	3.162806837151522e-4
ADXECRS.31917_x_at	1.68688553719009	3.8917497670926884e-6	3.185319583636375e-4
ADXECAD.25123_at	-1.597780670339759	3.920085943577391e-6	3.2060997638990547e-4
ADXEC.375.C7_x_at	0.8625803948576722	3.926693588694659e-6	3.2090910729064634e-4
ADXEC.5616.C1_s_at	1.1665256198347143	3.962072231601967e-6	3.235573341326844e-4
ADXECADA.18669_at	0.5618523415977958	3.998614448822284e-6	3.2629653809834416e-4
ADXEC.19726.C1_s_at	0.8870619375573932	4.022843111517455e-6	3.2802757293734833e-4
ADXEC.3773.C1-a_s_at	-1.212896648301192	4.047503417167215e-6	3.2966156597954055e-4
ADXEC.34376.C1_at	1.2251679981634522	4.0489432609092646e-6	3.2966156597954055e-4
ADXEC.7591.C1-a_s_at	1.1256743342516033	4.078892716814096e-6	3.318516336306434e-4
ADXEC.2263.C1_at	-0.9699569788797064	4.093109832753186e-6	3.327528631499305e-4
ADXEC.23615.C1_at	2.0027035812672205	4.096088142216637e-6	3.327528631499305e-4
ADXEC.33727.C1_at	0.9967084940312194	4.110280768015669e-6	3.336566424042332e-4
ADXECRS.21128_s_at	0.5728370064279167	4.117718918756871e-6	3.340111805419071e-4
ADXEC.33209.C1_s_at	0.8191394857667587	4.16242277620076e-6	3.373857674396527e-4
ADXECADA.17338_at	-1.6752870523415981	4.168176779235485e-6	3.376005936992696e-4
ADXECAD.15023_at	0.48947722681359007	4.195594189477658e-6	3.3956841782337925e-4
ADXECNTDJ.10351_at	0.4024516528925628	4.23997592871325e-6	3.429052948860316e-4
ADXECADA.8960_at	0.36227286501377565	4.24410897893266e-6	3.4298454553668577e-4
ADXECNTDJ.4066_at	0.788246969696969	4.261137326658268e-6	3.441050288378469e-4
ADXEC.22064.C2_x_at	-1.3101708448117586	4.264443766035783e-6	3.4411656906105956e-4
ADXEC.1189.C7_at	0.6771425619834677	4.272494745295794e-6	3.445106659853931e-4
ADXECNTDJ.5214_at	0.777620247933887	4.2865598578344614e-6	3.451810107821113e-4
ADXECAD.25552_s_at	0.9963849862258938	4.287154754418551e-6	3.451810107821113e-4
ADXEC.6308.C2_s_at	0.8539272268135916	4.2924238220643965e-6	3.4534962549473137e-4
ADXECADA.12805_at	0.40743213957759394	4.297500225493296e-6	3.455025014990826e-4
ADXECADA.16673_at	0.8799720385674923	4.308923675262509e-6	3.461650529544717e-4
ADXEC.1348.C1_at	1.0306598255280095	4.355278719359378e-6	3.49444840858703e-4
ADXEC.8944.C1_at	1.1826436639118456	4.356174194715758e-6	3.49444840858703e-4
ADXEC.14485.C1_at	-0.847400964187333	4.368992805580654e-6	3.502148573469721e-4
ADXECNTDJ.6161_x_at	-1.3571477961432548	4.415167745489657e-6	3.533991571941665e-4
ADXEC.13510.C2_at	1.2319984848484875	4.415215255450396e-6	3.533991571941665e-4
ADXEC.31835.C1-a_s_at	0.3955200183654739	4.443585090072984e-6	3.5540839099836686e-4
ADXECADA.22230_s_at	0.4728507346189139	4.459948377975301e-6	3.563695305740782e-4
ADXECNTDJ.10580_at	0.5822387052341615	4.4621543414162545e-6	3.563695305740782e-4
ADXECADA.23730_at	0.9585400826446264	4.4778714609615494e-6	3.573623962124384e-4
ADXEC.19968.C1_s_at	0.48319609733700375	4.484330180625748e-6	3.576154690086117e-4
ADXEC.25491.C1_x_at	0.8513765840220389	4.505397926609874e-6	3.5903235521239245e-4
ADXEC.7216.C3_s_at	0.5856711662075293	4.509581358238043e-6	3.5910265140827333e-4
ADXEC.280.C15_s_at	1.057599219467396	4.54271947498805e-6	3.6147684975223126e-4
ADXECNTDJ.6162_s_at	-1.6862894857667565	4.559100536480407e-6	3.6251514616680755e-4
ADXEC.27023.C1_at	0.6719186868686877	4.562920002111411e-6	3.6255382479888305e-4
ADXECADA.6733_at	1.0280152892561985	4.597988506561935e-6	3.6507357502903724e-4
ADXEC.8048.C1_at	-1.431721900826446	4.643923317116242e-6	3.684517890172402e-4
ADXEC.34071.C1_at	0.49904531680440667	4.687655223893578e-6	3.7140799130756645e-4
ADXEC.5635.C1-a_s_at	-0.5998987144168932	4.6880118046746404e-6	3.7140799130756645e-4
ADXPCEC.122.CB3_x_at	1.9142921028466535	4.724692488050537e-6	3.7403012427153346e-4
ADXEC.16985.C1_x_at	0.4845999540863213	4.727986144676753e-6	3.7403012427153346e-4
ADXECAD.11423_s_at	0.83149857667585	4.786299552964134e-6	3.78135934065669e-4
ADXEC.9156.C1_at	0.7731498622589541	4.790043279780203e-6	3.78135934065669e-4
ADXECAD.3226_at	0.7858935720844826	4.790315116776604e-6	3.78135934065669e-4
ADXECAD.12200_s_at	1.1702262167125888	4.813786422539044e-6	3.7971314858455915e-4
ADXEC.13998.C1-a_s_at	0.7765085858585845	4.827025744496726e-6	3.804815596980985e-4
ADXECAD.14626_x_at	0.6100005968778701	4.853387163148754e-6	3.8228243451025987e-4
ADXEC.4730.C2_s_at	-1.3476605601469203	4.870858120632019e-6	3.833809427857225e-4
ADXEC.375.C31_x_at	0.8399882460973336	4.899917787141966e-6	3.853893399957733e-4
ADXEC.14209.C1-a_s_at	0.4699674012855857	4.9068457111543325e-6	3.856553822807252e-4
ADXEC.6417.C3_s_at	0.7460311753902706	4.9234297128183045e-6	3.8667941548124464e-4
ADXEC.15514.C2_at	0.7304859963269044	4.943951314013599e-6	3.880110015390644e-4
ADXEC.3395.C4_s_at	0.7863725436179982	5.034127818766656e-6	3.9480337967855937e-4
ADXEC.14905.C1_at	1.1078615702479357	5.063713898556991e-6	3.968375670240888e-4
ADXEC.1348.C2_s_at	0.998540220385677	5.1387029318785995e-6	4.024244421296087e-4
ADXEC.17506.C1_x_at	0.8434065197428771	5.148994874060727e-6	4.029403355545537e-4
ADXEC.27241.C1_at	1.1906250688705269	5.200192358633085e-6	4.0665429475389826e-4
ADXEC.12943.C1_s_at	-1.1741644168962333	5.249263097414636e-6	4.1019672606636094e-4
ADXEC.3659.C1_s_at	0.6649636363636424	5.37280302656159e-6	4.1954919024929176e-4
ADXEC.8458.C2_s_at	1.2574853535353574	5.410386078220175e-6	4.2218088668900843e-4
ADXECAD.25329_s_at	0.47438989898990025	5.432486591896814e-6	4.2360154947682283e-4
ADXEC.4954.C5-a_s_at	0.9126224058769568	5.545834142213584e-6	4.321301251099032e-4
ADXEC.473.C1_s_at	-0.8465958677685936	5.662443673319478e-6	4.409004817530419e-4
ADXEC.3020.C1_s_at	0.6292719008264465	5.7228146075865684e-6	4.452824619133309e-4
ADXEC.1240.C1_s_at	1.246739623507807	5.7473735058398155e-6	4.468736958336182e-4
ADXECEMUTR.4649_at	1.791865472910935	5.7573613574060486e-6	4.4733052786657165e-4
ADXEC.409.CB16_s_at	0.8799172635445256	5.856883343035933e-6	4.5473828873809896e-4
ADXEC.3130.C1_at	0.709309595959597	5.873015571665334e-6	4.5566557904669645e-4
ADXEC.9182.C1_at	1.0661023875114783	5.882340520247886e-6	4.559083130857109e-4
ADXECRS.15698_x_at	1.5764167584940285	5.8845266563611286e-6	4.559083130857109e-4
ADXEC.20099.C1_at	-0.4253422865013823	5.93225876872227e-6	4.5927927389788874e-4
ADXPCEC.308.C1_s_at	1.210120569329666	5.9542440386050005e-6	4.606535203010651e-4
ADXEC.13180.C1_at	-0.7308241505968809	6.0482863701006255e-6	4.675965872026053e-4
ADXEC.29515.C1_at	-1.2459394398530792	6.064074288668563e-6	4.684841937671957e-4
ADXEC.3049.C1_at	0.5298446280991769	6.084079759956965e-6	4.6969613908380326e-4
ADXEC.353.C1_at	0.686715197428835	6.120374112839566e-6	4.721629890058416e-4
ADXEC.34524.C1_s_at	0.7622381542699732	6.142742849453679e-6	4.735527967343539e-4
ADXEC.3178.C1_s_at	0.8667422865013741	6.287693964675688e-6	4.843839934147044e-4
ADXEC.18721.C1_at	-1.1641518824609731	6.3310915925438056e-6	4.873820375587721e-4
ADXEC.13689.C1-a_s_at	-0.8960772268135928	6.353309024991994e-6	4.887464939904732e-4
ADXECAD.20401_s_at	0.9895872819100093	6.372032937112563e-6	4.898404627331138e-4
ADXLCEC.7900.C1_at	0.6152268595041317	6.41968223928465e-6	4.931549119070813e-4
ADXEC.375.C6_x_at	0.7248792470156129	6.468304050404205e-6	4.965212622155645e-4
ADXEC.3977.C1_s_at	0.4348592745638227	6.4754816535804974e-6	4.965212622155645e-4
ADXEC.2388.C1_at	1.2035646923783307	6.477197829336306e-6	4.965212622155645e-4
ADXECRS.17820_s_at	1.1069571625344317	6.550533977002347e-6	5.017893548467657e-4
ADXEC.5867.C1-a_s_at	-0.57903071625344	6.57461743154789e-6	5.032797929162936e-4
ADXECADA.1821_at	0.5171721763085415	6.8328286414727995e-6	5.226777554886395e-4
ADXECAD.28384_s_at	0.4663916896235061	6.877250580198064e-6	5.257061202471009e-4
ADXECEMUTR.2749_at	1.4103381542699729	6.915887314065433e-6	5.282883135356612e-4
ADXPCEC.12578.C1_at	1.155625803489439	6.971543317964189e-6	5.321358387308627e-4
ADXEC.24466.C1_at	0.4142934802571181	6.976039806852709e-6	5.321358387308627e-4
ADXECAD.8534_s_at	0.5090645546372832	7.077917218247891e-6	5.395287479552436e-4
ADXECNTDJ.2795_at	1.1360398071625326	7.090813952360619e-6	5.398179840411266e-4
ADXEC.19710.C1_s_at	0.5264878787878797	7.09163693456985e-6	5.398179840411266e-4
ADXECEMUTR.5929_at	0.5483908631772278	7.1225476855318936e-6	5.417917811478442e-4
ADXEC.21664.C1_s_at	1.2998277318640996	7.156930268558696e-6	5.440267273883583e-4
ADXEC.26991.C1_at	0.7840719467401307	7.180643319190421e-6	5.454480849778333e-4
ADXECAD.20068_x_at	0.6475634067952267	7.195336352559e-6	5.461827683781981e-4
ADXECNTDJ.3858_at	0.8239766758494054	7.210260513189805e-6	5.469339592627157e-4
ADXEC.369.C2_s_at	0.9772505050505025	7.289131223554107e-6	5.525313853472623e-4
ADXECNTDJ.128_s_at	1.2513335169880646	7.328471105073281e-6	5.551265828171666e-4
ADXEC.6594.C1_s_at	0.985509458218548	7.334887169966164e-6	5.55225947668921e-4
ADXECAD.16346_at	0.9001237832874258	7.371125963092874e-6	5.575810832833035e-4
ADXECAD.4109_x_at	0.3567148760330596	7.3849860840355054e-6	5.582413108249104e-4
ADXEC.10129.C1_x_at	-0.5980549127640096	7.394014902620216e-6	5.585356701718171e-4
ADXECADA.212_at	0.44908103764922225	7.483897939403276e-6	5.646844989388539e-4
ADXECADA.19208_s_at	0.5147599173553736	7.48658803732955e-6	5.646844989388539e-4
ADXECEMUTR.6659_at	1.5603665289256203	7.490988195638433e-6	5.646844989388539e-4
ADXEC.32864.C1_at	0.5622838842975211	7.5022929612913e-6	5.651450271173285e-4
ADXEC.31357.C1_s_at	1.0307467401285608	7.5077196979272935e-6	5.651624345063939e-4
ADXECRS.3615_x_at	0.2911144628099174	7.51719325025707e-6	5.654842413485222e-4
ADXEC.3851.C1_at	0.8542421946740131	7.523537102886724e-6	5.655703330363555e-4
ADXPCEC.8888.C1_at	0.38948778696051445	7.56408246882794e-6	5.682255764014005e-4
ADXEC.280.C6-a_s_at	1.0316373278236881	7.6135768361953255e-6	5.71548953715654e-4
ADXEC.16841.C1_s_at	0.7985162534435233	7.6237962957681585e-6	5.719214247368808e-4
ADXECNTDJ.10126_x_at	0.33151891643710063	7.674778447991079e-6	5.75349207759254e-4
ADXECAD.22394_at	0.9060236455463775	7.6934956342951e-6	5.763551522838042e-4
ADXEC.13.C21_s_at	-0.2848421028466479	7.754220031912248e-6	5.805044997875339e-4
ADXEC.6802.C1-a_s_at	0.6637293847566541	7.838767219043149e-6	5.864303597102046e-4
ADXECRS.2826_s_at	0.3833112029384753	7.857182544316263e-6	5.874040470381758e-4
ADXECAD.6452_at	-1.6768122130394785	7.915452192795616e-6	0.00059135386519473625
ADXEC.3832.C1_s_at	1.3720460055096448	7.938137187289272e-6	5.926415996462442e-4
ADXEC.21184.C1_at	0.9173238292010986	7.999036669898056e-6	5.967786096055082e-4
ADXEC.5734.C1_s_at	0.6499612029384765	8.020692109609139e-6	5.979841020663767e-4
ADXEC.1090.C1_at	-0.8579237373737296	8.044101684363049e-6	5.993186334371746e-4
ADXEC.7351.C1_s_at	1.784600275482095	8.075180299007457e-6	6.012223218376695e-4
ADXEC.10285.C1_s_at	-1.8835828282828277	8.094344231892512e-6	6.022369276117236e-4
ADXEC.16523.C1_at	0.34661120293847625	8.15653572067963e-6	6.064493024966831e-4
ADXECNTDJ.1320_s_at	-0.7681450413223139	8.16777054123213e-6	6.068698144761381e-4
ADXEC.14740.C1_at	1.2506435720844813	8.194001337995763e-6	6.084032010524417e-4
ADXEC.2368.C1_at	1.1458000000000013	8.21357125860242e-6	6.094402641376103e-4
ADXEC.22386.C1_at	0.6022404958677656	8.241743978874102e-6	6.111137989407016e-4
ADXEC.16488.C1_at	-0.3900783287419647	8.313497025232858e-6	6.160142727634397e-4
ADXECAD.8705_at	0.555380624426081	8.32569342214709e-6	6.164980447157739e-4
ADXECEMUTR.5375_at	1.0122898530762168	8.37467442066579e-6	6.197031188995523e-4
ADXEC.16079.C1_s_at	-0.6198244260789769	8.388040660458251e-6	6.198880761177034e-4
ADXEC.6814.C1-a_s_at	0.943848576675852	8.388571450000546e-6	6.198880761177034e-4
ADXECRS.1780_s_at	0.5409120752984391	8.463219654307267e-6	6.249797563590816e-4
ADXOCEC.14730.C1_s_at	-0.568402020202027	8.506900248397589e-6	6.2777922755746e-4
ADXECADA.19887_s_at	0.811613406795227	8.587345052422134e-6	6.332861324896747e-4
ADXECNTDJ.1571_x_at	0.6790333792470156	8.627052721531326e-6	6.357833921661866e-4
ADXEC.25842.C1_at	0.4679057392102832	8.654672502021258e-6	6.37387038645812e-4
ADXEC.8770.C1_at	0.7236172176308533	8.725955936642251e-6	6.42202018243706e-4
ADXECAD.18322_at	1.4858236914600536	8.740984262977114e-6	6.428730927583493e-4
ADXEC.10005.C1_at	0.7753219926538115	8.769350523557981e-6	6.445235625341506e-4
ADXEC.32540.C1_s_at	0.7572466483011939	8.894576407034182e-6	6.532271219732522e-4
ADXOCEC.6969.C1_x_at	0.765376400367308	8.899781153603366e-6	6.532271219732522e-4
ADXEC.27801.C1_at	-0.6651828282828269	8.980972550651802e-6	6.587419218946058e-4
ADXEC.34102.C1_at	0.5187305325987146	8.997158806506354e-6	6.594844651863444e-4
ADXEC.33779.C1_at	0.7054070707070714	9.036988104135032e-6	6.619578572494224e-4
ADXEC.3382.C1-a_s_at	1.0067512396694216	9.135869673693216e-6	6.68750578482943e-4
ADXECAD.14460_at	-1.1524232782369142	9.18204333924001e-6	6.716785112771831e-4
ADXEC.28044.C1_at	0.4347314508723621	9.225597251325013e-6	6.744109990659473e-4
ADXECNTDJ.622_s_at	1.2517404040404054	9.327464024773765e-6	6.811886610674495e-4
ADXEC.17968.C1_at	0.7734486225895347	9.330836811341654e-6	6.811886610674495e-4
ADXEC.407.C2_s_at	-0.7811621671257942	9.339131644509097e-6	6.813369441737904e-4
ADXEC.3970.C1_at	0.9391384756657506	9.422812642829435e-6	6.869811447965245e-4
ADXEC.25432.C1_s_at	-1.4394511019283813	9.457775346434564e-6	6.890682994532928e-4
ADXEC.111.C61_at	0.7943516528925647	9.51518630964126e-6	6.927870856877763e-4
ADXEC.5739.C2_s_at	0.868256932966025	9.538952550422243e-6	6.935708384730418e-4
ADXEC.33880.C1-a_s_at	1.1558923783287414	9.54444643299644e-6	6.935708384730418e-4
ADXECRS.3599_s_at	1.5516564738292011	9.545079293172608e-6	6.935708384730418e-4
ADXECEMUTR.5360_at	1.1427491276400392	9.584332636577212e-6	6.959581888359965e-4
ADXEC.34805.C1-a_s_at	0.43195215794306874	9.639143123126798e-6	6.994712690868851e-4
ADXECNTDJ.10173_at	0.357530303030303	9.667461325879923e-6	7.010585154559431e-4
ADXEC.10737.C1_s_at	0.9638265840220397	9.733660064616051e-6	7.053888122509497e-4
ADXECNTDJ.5652_s_at	0.5010146005509659	9.754579519493952e-6	7.064341822985846e-4
ADXEC.26951.C1_s_at	0.4039581726354431	9.78037200054252e-6	7.078308348177067e-4
ADXPCEC.7393.C1_s_at	0.5412470156106497	9.804199710729734e-6	7.090835290786819e-4
ADXEC.375.CB5_x_at	0.6605287878787829	9.857002123041256e-6	7.124287461368343e-4
ADXECAD.10221_at	0.42250798898071595	9.909586746375629e-6	7.157537901220155e-4
ADXEC.22724.C1_at	0.8009106978879688	9.996074418925109e-6	7.215215600484391e-4
ADXEC.315.C1_x_at	0.6553322314049597	1.0015958568296028e-5	7.224773933852578e-4
ADXEC.13351.C1_at	0.931587144168958	1.0039053405770642e-5	7.236634017668041e-4
ADXECAD.4938_at	0.6811760330578558	1.0066406175458542e-5	7.251545683057472e-4
ADXEC.23775.C1_at	1.1584204315886213	1.0108798527859474e-5	7.277264517977777e-4
ADXECADA.3512_at	0.9353867309458237	1.0135398986853812e-5	7.291588361071496e-4
ADXECAD.4137_at	0.34545404040404004	1.0315970924098551e-5	7.416589909053165e-4
ADXEC.11792.C2_s_at	1.1901731864095528	1.0348670496242891e-5	7.43518482099945e-4
ADXEC.19510.C1_at	-0.8937910927456381	1.0438804022332398e-5	7.494992385037814e-4
ADXEC.1694.C1_x_at	-0.7017331955922828	1.0601713597546932e-5	7.606939302683147e-4
ADXEC.16470.C1_s_at	0.7318134527089137	1.0612626982720497e-5	7.609750248334903e-4
ADXECRS.6013_s_at	0.3268881083562931	1.063437800034236e-5	7.620323460904088e-4
ADXEC.17947.C1_at	0.3700360881542717	1.0647301950442592e-5	7.624561665314967e-4
ADXEC.6321.C1_at	1.199208861340678	1.0692140529646597e-5	7.651633409558146e-4
ADXEC.10911.C1_s_at	0.3814854912764003	1.0731879469564233e-5	7.675022492973826e-4
ADXEC.15382.C1_at	0.5934036730945822	1.0812466492419216e-5	7.724284391507931e-4
ADXECADA.186_s_at	1.0436507805325999	1.0814963896692816e-5	7.724284391507931e-4
ADXECNTDJ.6324_s_at	0.3160316345270875	1.0838480356711515e-5	7.7360009139216e-4
ADXEC.2392.C6_s_at	0.9784609733700576	1.0851601846799877e-5	7.740287491721334e-4
ADXEC.34934.C1_at	0.47617020202020033	1.0893176911048127e-5	7.764850666292078e-4
ADXPCEC.7641.C1_at	0.5953082185491243	1.101657637790562e-5	7.847669365311472e-4
ADXEC.29724.C1_s_at	1.0244231404958715	1.1052246449302169e-5	7.867926438280711e-4
ADXECRS.34764_s_at	0.3728404958677696	1.1122324970543296e-5	7.912635846931442e-4
ADXECAD.1972_x_at	-0.7415545454545445	1.1135526788617149e-5	7.916850078160909e-4
ADXECRS.27214_s_at	-1.7917695592286513	1.1146926923548514e-5	7.919778726557239e-4
ADXEC.22064.C2_at	-1.284046786042233	1.1161827245688704e-5	7.925188775959756e-4
ADXEC.5970.C1_x_at	1.1631836088154337	1.1200695918882818e-5	7.947598821085436e-4
ADXEC.25393.C1_at	0.7842024334251616	1.1213163647102357e-5	7.951258728013077e-4
ADXEC.2877.C1_s_at	1.1544729109274598	1.1242960274798948e-5	7.967193790563717e-4
ADXEC.21901.C1_x_at	0.5067838383838399	1.127208177750199e-5	7.982629996286174e-4
ADXECNTDJ.1620_at	0.7321549127640061	1.1543919993979823e-5	8.169820697886462e-4
ADXEC.10005.C1_x_at	0.6619685032139575	1.1598066007185117e-5	8.202803823131133e-4
ADXECAD.26349_s_at	1.3560005509641888	1.1652460070823064e-5	8.235919406522739e-4
ADXEC.13865.C1_at	0.7998185950413239	1.1683702411420284e-5	8.252639048731513e-4
ADXEC.1962.C1_s_at	1.302196877869605	1.1716642247450632e-5	8.270535218096625e-4
ADXECRS.23653_at	0.710314600550964	1.1894744942190126e-5	8.390809181787765e-4
ADXEC.21247.C1_at	0.5630809458218566	1.1927279802204118e-05	8.408307114481886e-4
ADXEC.30477.C1-a_s_at	1.4069027089072597	1.1946769718994523e-5	8.4165921175735e-4
ADXEC.22781.C1_at	0.5654438016528931	1.196140414111612e-5	8.421447876077974e-4
ADXEC.30404.C1_at	0.5717932047750227	1.1974136139335849e-5	8.424958814310455e-4
ADXEC.28264.C1_at	-0.9243490817263558	1.1987412738238207e-5	8.42617397139986e-4
ADXEC.17.C2_s_at	0.9305835629017434	1.199135591281807e-5	8.42617397139986e-4
ADXEC.2931.C3_s_at	1.1451511478420535	1.2000217293334151e-5	8.42695698063083e-4
ADXEC.9120.C1_at	-0.6402095959596013	1.213879995409548e-5	8.518774863268966e-4
ADXECRS.16597_s_at	1.0757508264462814	1.2231543357622656e-5	8.573667898725151e-4
ADXECAD.7126_at	0.6225903122130392	1.2232783498953293e-5	8.573667898725151e-4
ADXEC.1051.C1_s_at	0.7786790174472014	1.225238684930561e-5	8.581877861687488e-4
ADXEC.20963.C1_at	0.49333484848485343	1.2272125441961069e-5	8.590171924547986e-4
ADXECEMUTR.7538_at	0.38323774104683306	1.2304331876938697e-5	8.607176876179318e-4
ADXEC.23594.C1_at	-1.7103260789715327	1.2423263330696508e-5	8.684787224034984e-4
ADXEC.527.C8_x_at	0.4657948117539057	1.2503808411478686e-5	8.735480178336581e-4
ADXECADA.3599_x_at	0.9973282369146039	1.2541536460993553e-5	8.756214185372496e-4
ADXECADA.18549_x_at	0.5219966483011942	1.263056113723704e-5	8.812712753457962e-4
ADXEC.30941.C1_x_at	0.45475344352617064	1.2698499089819658e-5	8.854435493552713e-4
ADXPCEC.7685.C1_at	0.66840766758494	1.2858764611700111e-5	8.960441892391361e-4
ADXEC.4850.C1-a_s_at	-1.5442423783287378	1.2966141142746077e-5	9.029481235232696e-4
ADXEC.2548.C1-a_s_at	0.7780881542699722	1.2979143740122676e-5	9.032753291590429e-4
ADXECNTDJ.8279_at	-0.8631674012855797	1.299565681013753e-5	9.038462692963683e-4
ADXEC.11928.C1_s_at	0.7879105601469245	1.3058573004315767e-5	9.071436940836954e-4
ADXEC.19185.C1_s_at	0.4545326446281024	1.3059746864520363e-5	9.071436940836954e-4
ADXEC.27735.C1_x_at	-0.7173918273645548	1.311391034575901e-5	9.103246405681444e-4
ADXECEMUTR.5219_at	0.6616493572084465	1.3138138168854264e-5	9.114248198056706e-4
ADXEC.29387.C1_s_at	0.3754320936639126	1.3270629099210522e-5	9.200292867404229e-4
ADXPCEC.14624.C1_x_at	0.6419311753902646	1.3305927469679906e-5	9.218888958228671e-4
ADXECADA.1491_at	0.340374517906336	1.3321326607273685e-5	9.223683151068125e-4
ADXECAD.16175_at	0.4015756198347118	1.3343815430783806e-5	9.233377018441091e-4
ADXEC.10285.C2_at	-1.5167649219467427	1.3357149246834044e-5	9.236727695318626e-4
ADXEC.57.CB2-a_s_at	0.48179054178144654	1.3406243702848991e-5	9.264787579549568e-4
ADXECNTDJ.9083_at	0.7700353076216713	1.3428362319726417e-5	9.274181204384513e-4
ADXEC.22468.C1_s_at	0.7985586317722677	1.3456086766379386e-5	9.287432069160432e-4
ADXEC.3805.C1_x_at	1.4663082185491332	1.3584363883743057e-5	9.370023879632434e-4
ADXEC.15464.C1_at	0.9933368227731902	1.3616953369162254e-5	9.386550821825054e-4
ADXECAD.12766_at	0.5897795224977052	1.3703071771421096e-5	9.43993245730273e-4
ADXEC.5763.C3_s_at	1.2234140495867756	1.3719835882679097e-5	9.445499164394312e-4
ADXECRS.40168_s_at	0.6643045913682264	1.3831531086907547e-5	9.516373342880805e-4
ADXECNTDJ.10499_at	-1.502126721763088	1.3840865782738738e-5	9.516776336176922e-4
ADXECRS.13978_at	0.46009269972451783	1.3887598638741852e-5	9.542877002702361e-4
ADXEC.16017.C1_s_at	0.941113223140496	1.392277069253564e-5	9.555431358654006e-4
ADXEC.24835.C1_at	0.6672550045913708	1.3923437801966059e-5	9.555431358654006e-4
ADXEC.11908.C1_at	1.2724791092745624	1.3951667260716908e-5	9.568767704613761e-4
ADXECRS.42720_at	0.354739072543619	1.4001194043605154e-5	9.596684834827941e-4
ADXEC.10160.C1_at	0.8980615702479309	1.4047789976873194e-5	9.622559209851125e-4
ADXEC.7297.C1_s_at	-0.9320685491276404	1.4091032333331534e-5	9.646105305792769e-4
ADXECAD.4579_s_at	0.6399209366391188	1.4101904050093556e-5	9.64747619467281e-4
ADXEC.23139.C1_s_at	0.7430645546372832	1.4182020750231532e-5	9.696187863778663e-4
ADXECRS.37508_s_at	1.0593214416896237	1.4218353939258471e-5	9.714922538296354e-4
ADXECAD.2047_s_at	0.711309733700642	1.4301930886885613e-5	9.76589349750075e-4
ADXEC.29482.C1_s_at	0.8781809917355394	1.4344971123885648e-5	9.789137885644827e-4
ADXEC.2368.C1_x_at	1.1228017447199319	1.4406071540838299e-5	9.824669830258476e-4
ADXPCEC.6604.C1_at	0.6505390725436175	1.4566051960038107e-5	9.927549298277601e-4
ADXECRS.27703_at	0.7960638659320516	1.459867142770189e-5	9.943550928113343e-4
ADXEC.1323.C1_at	0.8388734618916436	1.4684672374909219e-5	9.995869350770494e-4
ADXEC.5267.C1_at	0.7037106978879661	1.4694215284692426e-5	9.996109829941858e-4
ADXEC.489.C1-a_s_at	0.8377934802571176	1.4761853339524471e-5	0.0010035845992875712
ADXECAD.20069_at	0.9422169880624436	1.486771789387378e-5	0.0010098468678549385
ADXECAD.4510_at	1.267747199265382	1.487253330057744e-5	0.0010098468678549385
ADXEC.9940.C1_at	0.6186461432506891	1.488665808285247e-5	0.0010101753709422085
ADXECADA.13276_at	0.6516871900826424	1.5098477656799552e-5	0.0010239102279276983
ADXECAD.12546_at	0.7008917814508746	1.5156830431782337e-5	0.0010272270324283835
ADXECAD.27688_s_at	0.3920711662075307	1.5227472156058544e-5	0.0010313720493445979
ADXECADA.20462_s_at	1.0608478879706098	1.52672877501491e-5	0.001033425321910528
ADXEC.22072.C1_at	0.6895025252525251	1.5349565075075654e-5	0.001038348439431859
ADXEC.745.C1_s_at	-0.6911947658402164	1.5361408288631935e-5	0.0010385037588590599
ADXECAD.22178_s_at	0.9088159779614313	1.5428397987394372e-5	0.001042384732594292
ADXEC.7938.C1_s_at	0.6262635904499549	1.551236727387537e-5	0.0010470541678285472
ADXEC.938.C1_at	0.7870949035812664	1.5522732897923616e-5	0.0010470541678285472
ADXEC.29551.C1_at	-0.37446056014692486	1.552638792295586e-5	0.0010470541678285472
ADXEC.146.C1_s_at	0.8303263085399442	1.55530974989816e-5	0.001048205535036693
ADXEC.111.C192_s_at	1.0351318640954994	1.559420114794519e-5	0.0010503249684637066
ADXECAD.28357_s_at	0.8339359963269044	1.561527659651166e-5	0.0010510936429840054
ADXECAD.24086_s_at	0.9893197428833815	1.5680923318219715e-5	0.0010548596876083288
ADXEC.1247.C1-a_s_at	1.1880870982552771	1.573121214500765e-5	0.00105758858608489
ADXEC.10166.C1_at	0.8990894857667593	1.576506700284434e-5	0.0010592099618909178
ADXECADA.6387_s_at	0.8329700642791558	1.582689219716557e-5	0.0010627074232338778
ADXEC.30091.C1_x_at	0.3864196051423372	1.597238418935933e-5	0.001071814967663017
ADXEC.25922.C1_s_at	0.9395301652892591	1.598306984357099e-5	0.0010718707800889506
ADXOCEC.14417.C1_at	0.6561385215794315	1.6033013303543133e-5	0.0010745576433186738
ADXECAD.11377_at	1.078252708907256	1.6119747129647906e-5	0.0010797054272010964
ADXECAD.7437_at	0.7448745638200176	1.6163336289824876e-5	0.001081958811238148
ADXEC.1394.C1_at	0.23507539026629942	1.6275540789610154e-5	0.0010887996463288033
ADXEC.9097.C1_s_at	1.3697942607897167	1.6351889866034236e-5	0.0010932348937109648
ADXEC.6088.C1-a_s_at	0.6056112029384773	1.637280598822748e-5	0.0010936246873653104
ADXEC.17448.C1_at	0.4422267676767655	1.6379178957360853e-5	0.0010936246873653104
ADXEC.25252.C2_s_at	1.3029391643709776	1.638788188943752e-5	0.0010936246873653104
ADXEC.27691.C1_at	0.42521616161616116	1.683850085290396e-5	0.0011230072156808591
ADXEC.1859.C1_s_at	1.540026354453623	1.6913701601948087e-5	0.0011273313758906282
ADXEC.28663.C1-a_x_at	1.396375528007348	1.702121899902946e-5	0.0011338028890621119
ADXEC.10312.C1_at	-0.998826400367304	1.7094528282605055e-5	0.0011379892340689396
ADXEC.17819.C1_at	-0.9987889807162507	1.712816759647655e-5	0.0011395312284246686
ADXEC.11736.C1_x_at	0.5093376951331487	1.719614471472404e-5	0.001143354423892923
ADXEC.13045.C1_at	0.49147566574839274	1.722261773266859e-5	0.0011444150681055338
ADXEC.10224.C1_at	0.966683976124886	1.726191880860482e-5	0.0011457287090286463
ADXEC.2231.C14_s_at	0.7047652892561982	1.7263452913307634e-5	0.0011457287090286463
ADXEC.10064.C1_at	0.8321500918273625	1.729051815885581e-5	0.0011468252458827436
ADXEC.15955.C1-a_s_at	-0.9541611111111088	1.740260344227374e-5	0.0011535561194617723
ADXEC.23525.C1_at	-1.555914646464644	1.7427754393810557e-5	0.0011545197393064172
ADXECEMUTR.5230_x_at	0.2589524334251607	1.7451338478312784e-5	0.001155378450588528
ADXECAD.10850_at	0.6383421487603318	1.7545670047484228e-5	0.001160917156377825
ADXECAD.4060_at	0.6599142791551871	1.7745960513707003e-5	0.0011734556844006036
ADXEC.4707.C1_at	0.9408887052341655	1.779324231798847e-5	0.0011752015510144336
ADXECADA.8043_at	0.7576915059687792	1.7793970678465582e-5	0.0011752015510144336
ADXEC.119.C1_x_at	-0.881590266299364	1.7851922667158258e-5	0.0011783135558512178
ADXEC.29759.C1_s_at	1.444446189164374	1.799061267606687e-5	0.001186747655822832
ADXEC.25252.C1_s_at	1.1754590909090918	1.8324498270269082e-5	0.0012080397720283574
ADXOCEC.12840.C1_at	-0.789164508723597	1.8339233962979373e-5	0.0012082789300769498
ADXPCEC.14741.C1_at	0.8241397153351704	1.8356013052461854e-5	0.0012086523461226335
ADXEC.26723.C1-a_s_at	1.0258704315886131	1.8402288024883025e-5	0.0012109662929187391
ADXECRS.13163_at	0.6461516528925624	1.8466784394390362e-5	0.0012144757794946832
ADXECEMUTR.1247_s_at	1.6725687786960521	1.8557580404047705e-5	0.0012197095867254944
ADXEC.3139.C3_s_at	0.5794451790633621	1.8670960912954278e-5	0.0012264205581325569
ADXECRS.30578_at	0.6919072084481177	1.898309546783192e-5	0.0012461709068249153
ADXPCEC.15149.C1_at	0.9313981634527098	1.8995638850890317e-5	0.001246242226564804
ADXECAD.15015_at	0.7814909550045912	1.91077631924642e-5	0.0012528427058610524
ADXEC.32186.C1_x_at	-0.627141643709825	1.9156080012268405e-5	0.0012552540719364506
ADXEC.111.C46-a_s_at	0.3548512855831034	1.9190058725465457e-5	0.0012567235568460148
ADXEC.13772.C1_at	1.9518877410468356	1.926291988758212e-5	0.0012607360852536899
ADXOCEC.15236.C1_s_at	0.6652260330578512	1.9389658364633115e-5	0.0012682678762906384
ADXECAD.8066_at	0.649789577594126	1.9536529856368264e-5	0.0012764054171111364
ADXEC.3323.C1_s_at	0.7456305785123942	1.9537536032673035e-5	0.0012764054171111364
ADXEC.13290.C1_s_at	1.0190509641873269	1.955138320974555e-5	0.0012765433733633144
ADXECAD.19769_x_at	0.5394388429752057	1.973139256602277e-5	0.0012875236699230312
ADXECRS.25863_s_at	0.45475247933884155	1.9784648880605188e-5	0.0012902248001419123
ADXEC.20910.C1_at	-1.4178435261707998	1.983809064357571e-5	0.0012929347800153335
ADXECAD.10600_s_at	0.5643845730027515	1.9897588766805352e-5	0.0012960359974239634
ADXECADA.17154_at	0.8187802112029394	1.9966830671122678e-5	0.0012997677876014605
ADXEC.4335.C1-a_s_at	1.0916023415977971	2.0212589976596195e-5	0.0013149788799606626
ADXECRS.1054_s_at	0.38610404040404056	2.024070714230478e-5	0.001316021016205227
ADXEC.315.C1_at	0.6162403122130402	2.0508271589046548e-5	0.0013320467754157751
ADXEC.11225.C2_x_at	0.4025320477502241	2.0511678576353454e-5	0.0013320467754157751
ADXECRS.40799_at	1.1885064279155175	2.052705438055837e-5	0.0013322499208231605
ADXEC.732.C1_at	0.5938137281909999	2.0730025369475136e-5	0.001344367673205279
ADXECAD.10648_s_at	0.6668271808999071	2.073848050708298e-5	0.001344367673205279
ADXEC.10129.C1_at	-0.5539202020201941	2.075373922708225e-5	0.0013445555319625364
ADXOCEC.3254.C1_at	0.49191556473829134	2.095746215749454e-5	0.001356945775978349
ADXEC.22902.C1_x_at	0.6111784205693302	2.1051318454363552e-5	0.0013622119073122246
ADXEC.24206.C1-a_s_at	0.8080355371900856	2.1114910556290973e-5	0.0013655145723371624
ADXECAD.4463_at	-1.6095146923783297	2.1292830811394147e-5	0.0013762025931908556
ADXECAD.3614_s_at	-1.269652662993573	2.1353045981329137e-5	0.0013792748988509847
ADXECAD.12818_at	1.0627679522497742	2.142821976751985e-5	0.0013833092186538514
ADXEC.12262.C1_s_at	0.4845814967860447	2.1643057680932414e-5	0.0013963494912817937
ADXEC.2399.C4-a_x_at	0.3854991735537263	2.1696759583626893e-5	0.0013989844223287486
ADXEC.14616.C1_at	0.6226967401285588	2.1740930802902547e-5	0.0014010020669529193
ADXEC.6400.C1_at	0.6170039026629892	2.180253571611089e-5	0.0014041400977239066
200050_at	-0.5212853994490345	2.1832768463390646e-5	0.0014052551611679178
ADXEC.818.C1_x_at	0.5968404499540902	2.191319456631864e-5	0.001409597665373079
ADXEC.23530.C2_x_at	0.3670370982552802	2.2087624251281137e-5	0.0014199783779889816
ADXEC.9484.C2_s_at	1.0847524334251633	2.211296705321404e-5	0.001420767929226468
ADXEC.21485.C1_x_at	0.5401818640955032	2.216846081477414e-5	0.0014234926172301487
ADXEC.13164.C1_at	0.6775726813590466	2.220381796084761e-5	0.001424921830388885
ADXEC.23206.C3_s_at	0.6263430211202978	2.2420465117211407e-5	0.001437976717918507
ADXEC.24226.C1_x_at	0.9176772727272748	2.2456509341683637e-5	0.0014388240603906604
ADXEC.7601.C1-a_s_at	0.9888266299357262	2.2460131412658504e-5	0.0014388240603906604
ADXECNTDJ.10164_at	0.5345868227731838	2.255463727632736e-5	0.0014440277953912803
ADXECRS.21886_s_at	0.9341218549127648	2.2631632965605443e-5	0.001448105004392175
ADXEC.29515.C1_x_at	-0.869239485766756	2.2711048475237686e-5	0.0014523321628115546
ADXECNTDJ.5002_x_at	0.5993696510560138	2.274186000317998e-5	0.0014534218164982693
ADXEC.13240.C1-a_s_at	0.2905601928374679	2.2754811295658532e-5	0.0014534218164982693
ADXEC.2454.C1-a_s_at	0.6459869146005515	2.2894035397544397e-5	0.0014614563347437144
ADXECRS.26164_at	1.3066567952249795	2.2917496282454674e-5	0.0014620959387802285
ADXEC.3730.C1_s_at	0.416902754820935	2.2980907912191964e-5	0.0014652820861996443
ADXECAD.17780_at	0.8717219467401289	2.306605190208217e-5	0.0014698493624492619
ADXEC.6442.C2_s_at	0.6352081726354486	2.319188608987423e-5	0.001477002693976674
ADXEC.7317.C1-a_s_at	0.4517338842975187	2.3229939242007528e-5	0.0014785604862426044
ADXECADA.8511_s_at	0.35089072543617617	2.3260133601244916e-5	0.00147961654538539
ADXECADA.4260_at	0.7507265381083568	2.3307402379344236e-5	0.0014817568680394791
ADXEC.7433.C1_at	1.158502846648298	2.347217022677638e-5	0.00149057132575733
ADXECAD.26686_s_at	-0.9333274563819991	2.3473456286518223e-5	0.00149057132575733
ADXEC.111.CB26_s_at	1.2979616620752967	2.3504879648155102e-5	0.0014916959093393928
ADXEC.10285.C1_x_at	-1.5636928833792463	2.3585470829077493e-5	0.00149581218086894
ADXECNTDJ.4402_s_at	0.4871759871441732	2.359724297980346e-5	0.00149581218086894
ADXEC.12116.C1_x_at	0.7786029384756641	2.3692388024131126e-5	0.001500968666111175
ADXEC.6199.C2_x_at	0.4942976124885208	2.37069099818173e-5	0.0015010144587789048
ADXEC.32461.C1-a_s_at	1.1746306703397655	2.378704213275185e-5	0.0015052119226481766
ADXECNTDJ.4961_at	-0.9362033516988078	2.407051447631918e-5	0.001522264117834939
ADXECAD.12256_s_at	0.911512213039487	2.410894759208999e-5	0.001523808764251703
ADXEC.21296.C1-a_s_at	0.583901285583105	2.4317002592676956e-5	0.0015356135050516894
ADXEC.20551.C1_at	0.9686126262626282	2.43239507722665e-5	0.0015356135050516894
ADXECAD.14255_at	0.42193562901744563	2.4464361456342896e-5	0.001542856150905659
ADXEC.5781.C1_at	-1.6140557851239707	2.446704107810787e-5	0.001542856150905659
ADXECNTDJ.5611_s_at	0.6901932506887056	2.4598676112890627e-5	0.0015502581650381174
ADXEC.7155.C1_x_at	0.47718209366391395	2.4693634794493126e-5	0.0015553415277393076
ADXECRS.35410_x_at	0.2953989898989908	2.4780178111405673e-5	0.0015598892675036248
ADXEC.28104.C1_at	-0.7444335629017456	2.5073429366723588e-5	0.001577436294271096
ADXEC.4254.C3_s_at	1.0969394857667598	2.5161705874380487e-5	0.0015820749816136484
ADXECNTDJ.9233_s_at	-0.977651101928374	2.5208267751751346e-5	0.0015840869630066462
ADXEC.16079.C1_at	-1.639638751147844	2.5471581722856128e-5	0.0015997094535135092
ADXEC.6411.C1_at	-0.546251515151507	2.5570239355806928e-5	0.0016049788552609662
ADXEC.31245.C1_s_at	0.8992762167125847	2.5708075652510073e-5	0.0016126999061000205
ADXECAD.21378_x_at	0.5181693296602403	2.6000620667000934e-5	0.0016301115352586129
ADXEC.12404.C5_x_at	0.6992638200183663	2.6150057727749107e-5	0.0016385361056414959
ADXEC.16223.C1_x_at	1.108783930211204	2.628249638111999e-5	0.0016458864860982776
ADXEC.5747.C2-a_s_at	0.72979655647383	2.651380098090023e-5	0.0016594161193891849
ADXECAD.24200_s_at	0.6097361799816348	2.6731148409227086e-5	0.0016712227117074549
ADXEC.32336.C1_at	0.9549856290174503	2.673317200826443e-5	0.0016712227117074549
ADXEC.25255.C1_x_at	0.27361303948576676	2.6820333828224382e-5	0.0016757085769666489
ADXPCEC.13654.C1_at	1.844957162534437	2.7076772262210445e-5	0.0016907594601574072
ADXEC.23620.C1_at	1.3552704775022946	2.7126064832694952e-5	0.0016919324424636256
ADXEC.21328.C1_s_at	1.2734627640036722	2.7126665621612882e-5	0.0016919324424636256
ADXECRS.18271_at	0.3109678604224062	2.7604563311662207e-5	0.001720382512903522
ADXEC.6525.C1_at	1.278389348025713	2.762828749785977e-5	0.001720382512903522
ADXEC.1555.C2_s_at	0.798529706152431	2.763025161839425e-5	0.001720382512903522
ADXEC.293.C1_x_at	0.8774755739210311	2.7684802271975373e-5	0.001722792935890385
ADXEC.26935.C1_at	0.9274679063360933	2.7735558737642546e-5	0.0017249646296431135
ADXECAD.23843_s_at	1.04358351698807	2.7785525931946762e-5	0.001727084782156252
ADXEC.3220.C1_x_at	0.7582299816345248	2.7813147100714052e-5	0.0017278143283993555
ADXEC.20365.C1_at	0.9447252525252505	2.7849531989575812e-5	0.0017290871527957184
ADXEC.28836.C1_at	0.9336522497704305	2.7989992546945647e-5	0.0017360996425787487
ADXEC.13399.C1_at	0.48266060606060623	2.799439925243735e-5	0.0017360996425787487
ADXEC.19552.C1_x_at	0.6459862718089995	2.8263267328077593e-5	0.0017517750238626598
ADXECNTDJ.3509_s_at	0.3572336547291126	2.8372666277173037e-5	0.0017575541839212837
ADXECADA.2617_at	0.43457828282828403	2.8516693180750114e-5	0.0017654705847633889
ADXECAD.4157_at	0.7652459136822771	2.858438341716231e-5	0.001768654659035977
ADXEC.34271.C1_at	0.7130767217630858	2.8854132804602973e-5	0.0017843303865568464
ADXEC.12465.C1_at	-1.9163439853076287	2.900671467305605e-5	0.001792112879774684
ADXEC.18818.C1_at	1.165373002754822	2.9012932827859258e-5	0.001792112879774684
ADXECRS.20978_s_at	0.3836450413223136	2.9177585660606294e-5	0.001800458412787599
ADXEC.4636.C1_x_at	0.8301319559228668	2.9197303559686e-5	0.001800458412787599
ADXEC.30792.C1_at	-0.6666550045913664	2.9197696552156034e-5	0.001800458412787599
ADXEC.29569.C1_at	0.2972227731864099	2.928280877969969e-5	0.001804683743807713
ADXECAD.15197_at	0.5114304866850321	2.931295196650495e-5	0.001805518495531451
ADXEC.21049.C1-a_s_at	0.6071639577594139	2.9525358475521032e-5	0.0018175723789096072
ADXECAD.21046_at	0.9614584022038581	2.9803142491212398e-5	0.0018336349703756334
ADXECAD.17921_at	0.3224380624426104	2.9827047560347327e-5	0.0018340683580691582
ADXEC.18698.C1_at	-0.6859292929292975	2.987713775014781e-5	0.001836110472265581
ADXECRS.38065_at	0.37136391184573103	2.9905425342444343e-5	0.0018368111502257063
ADXEC.5140.C2_s_at	1.0776492194674052	3.019357758233764e-5	0.0018534630897834984
ADXEC.25634.C1_at	0.8176110651974273	3.0297912764492466e-5	0.0018588188149297419
ADXEC.11315.C1_at	0.30544168962350815	3.0396610634938513e-5	0.001863822840149984
ADXEC.12943.C2_s_at	-1.3851377410468304	3.0461367108544202e-05	0.0018659821604222954
ADXECRS.38364_at	0.41818572084481187	3.046613514847022e-5	0.0018659821604222954
ADXEC.1534.C1_s_at	0.821458953168043	3.0683891731671046e-5	0.0018782616809252953
ADXEC.11812.C1_s_at	0.9308570247933892	3.072587196889103e-5	0.0018793867450282809
ADXECEMUTR.846_s_at	0.6120258034894417	3.07368263165157e-5	0.0018793867450282809
ADXECNTDJ.8064_at	-1.4033268135904482	3.0870590334802554e-5	0.0018865052439654398
ADXEC.8351.C1_s_at	1.096484205693299	3.093260423768811e-5	0.00188886216441507
ADXECAD.19623_at	0.4605373278236926	3.094388814616878e-5	0.00188886216441507
ADXEC.4442.C2_s_at	0.6237329660238728	3.1005224510868344e-5	0.0018915447568111133
ADXECRS.38352_s_at	0.9014391643709845	3.102504049268598e-5	0.0018916927156011267
ADXECAD.16866_at	2.041297520661155	3.109684941305162e-5	0.001895008902943475
ADXECAD.20094_s_at	0.6598064279155222	3.123394190854209e-5	0.0019022974608306688
ADXEC.29925.C1_s_at	0.38873622589531776	3.126190136270559e-5	0.0019026030546039747
ADXEC.7965.C1_at	-1.0083478420569287	3.127394150944976e-5	0.0019026030546039747
ADXEC.11781.C1_x_at	0.5849266299357225	3.1308846874402466e-5	0.001903661893577419
ADXECADA.8220_s_at	0.6016857208448112	3.134554301011716e-5	0.0019047148459807005
ADXEC.5409.C1_at	0.5181988521579468	3.136118527204011e-5	0.0019047148459807005
ADXLCEC.116.C16_x_at	-0.9573165289256096	3.150627424107021e-5	0.0019124589770349624
ADXEC.16571.C1_s_at	-1.0116686409550049	3.1592578890400295e-5	0.0019166281993207935
ADXECADA.106_x_at	0.4480243801652901	3.1955271685776715e-5	0.0019370696574834338
ADXEC.22049.C1-a_s_at	1.0651375114784232	3.196513969242079e-5	0.0019370696574834338
ADXEC.33201.C1_at	1.2333153351698858	3.222581353287105e-5	0.0019517790049284973
ADXEC.15184.C1_at	-1.1704999999999988	3.225340946345127e-5	0.0019523633098477325
ADXEC.6631.C1_s_at	0.8897124885215844	3.238547066833535e-5	0.001959266939610037
ADXEC.20192.C1_s_at	-1.138768732782367	3.246148570022359e-5	0.001962774079225971
ADXEC.33262.C1_s_at	-1.167746051423328	3.255450722764702e-5	0.0019673050434414066
ADXECEMUTR.5375_x_at	0.6599829201101954	3.262403254783183e-5	0.0019704118625335676
ADXEC.18199.C1_s_at	0.9978276859504134	3.265612887317742e-5	0.001971255868095864
ADXEC.394.C1_at	0.8525813131313136	3.271925392171299e-5	0.001973970917686219
ADXEC.411.C1_at	0.7914403122130409	3.275230463478534e-5	0.0019748695615041077
ADXECRS.24302_at	-0.7930534435261629	3.292288069267343e-5	0.0019840549973552607
ADXEC.26224.C1_s_at	0.8711644628099178	3.2972867478999626e-5	0.0019859671278492043
ADXECAD.8640_s_at	0.9949280073461906	3.306890422234605e-5	0.001990649211781911
ADXEC.11235.C3_at	0.4589304866850359	3.329089204710107e-5	0.0020029038016125367
ADXOCEC.12008.C1_at	0.630191643709825	3.3329245387951284e-5	0.002004102817202758
ADXEC.25419.C1_x_at	0.4152140036730989	3.341309525953702e-5	0.0020080347237300547
ADXEC.21682.C1_s_at	0.6113471074380163	3.3462556617128324e-5	0.002009896774480812
ADXECAD.106_s_at	0.9340318181818188	3.351790794265839e-5	0.002012110350094155
ADXEC.25692.C1_at	-1.0572348025711666	3.3613824616081715e-5	0.0020167553151896884
ADXEC.8223.C1_at	0.5591905876951333	3.363614128283126e-5	0.002016981755336964
ADXEC.9358.C1_x_at	-0.6661431129476618	3.378017299415929e-5	0.002024502533119929
ADXECRS.35897_at	-1.3392849403122102	3.386603611539715e-5	0.0020285308064363658
ADXEC.24226.C1_at	0.9586555555555574	3.394533751076643e-5	0.0020319140103394738
ADXEC.19763.C1_at	-0.4125108815426999	3.395987782964223e-5	0.0020319140103394738
ADXEC.7411.C1-a_s_at	0.9541368227731892	3.4006053684665226e-5	0.0020335582713596175
ADXEC.18418.C1_at	-0.4927180440771384	3.406760053356834e-5	0.0020361194041974887
ADXEC.12865.C1_x_at	-0.7903168044077151	3.440457245248379e-5	0.0020539188521888478
ADXEC.16312.C1_s_at	0.8133984389348057	3.441132326946826e-5	0.0020539188521888478
ADXEC.11399.C1_at	0.8122868227731912	3.443308732265702e-5	0.0020539188521888478
ADXEC.19552.C1_at	0.5235481175390291	3.444094272994464e-5	0.0020539188521888478
ADXEC.5103.C3_at	1.0071386593204803	3.446677849253449e-5	0.0020543333135911953
ADXECAD.431_s_at	1.0289185491276447	3.4534510242861416e-5	0.0020572430921015844
ADXEC.29583.C1_at	0.7038826905417821	3.455836701020222e-5	0.0020575374547902336
ADXECRS.12731_at	0.6785500459136817	3.463511979069277e-5	0.0020609790975669564
ADXEC.31727.C1_at	1.0814657943067063	3.478394042761153e-5	0.002068703063944162
ADXECNTDJ.493_s_at	0.7239649219467417	3.498611256713457e-5	0.002079589825465918
ADXEC.9212.C1_s_at	0.6356886134067938	3.530730857948366e-5	0.002097535662502411
ADXEC.119.C28_x_at	-0.9042813131313068	3.532698471929662e-5	0.0020975590009968395
ADXECADA.3708_s_at	-1.0619683654729126	3.5424000623696155e-5	0.0021021718995325547
ADXEC.3945.C1_s_at	0.6725947658402243	3.551780791399729e-5	0.0021065894621880967
ADXECNTDJ.5346_at	0.7191584022038553	3.5831166072766206e-5	0.002124016850534723
ADXEC.21096.C1_at	0.6928138659320471	3.592924753649587e-5	0.0021286709313888207
ADXEC.32679.C1_at	-0.885550734618914	3.608704831258702e-5	0.002136856160723988
ADXEC.17233.C1_at	-1.0256571625344382	3.621778231251063e-5	0.002143147308299299
ADXEC.12788.C1_s_at	0.7444459136822781	3.623269746968459e-5	0.002143147308299299
ADXECAD.9881_at	0.51204926538108	3.641885707784966e-5	0.002152987824728356
ADXEC.10057.C1-a_s_at	-1.2422359044995357	3.650842799809633e-5	0.0021571106811085964
ADXECNTDJ.10064_at	0.6268094582185508	3.658394534854077e-5	0.002159584336743148
ADXEC.11333.C1_x_at	-1.9888972451790572	3.6607073915366493e-5	0.002159584336743148
ADXEC.2660.C1-a_s_at	0.8044730486685019	3.660985435164343e-5	0.002159584336743148
ADXEC.11235.C3_x_at	0.44200449954086274	3.670010180105531e-5	0.002163734565588939
ADXECRS.38952_s_at	0.33611313131313403	3.6762706022048216e-5	0.0021650283135866057
ADXECNTDJ.2790_s_at	0.3801416437098264	3.6769017763687304e-5	0.0021650283135866057
ADXEC.28352.C1_at	0.4570052800734645	3.6793787950012934e-5	0.0021650283135866057
ADXEC.111.C41_x_at	0.40519132231405086	3.680165984979806e-5	0.0021650283135866057
ADXECAD.15046_s_at	0.5993157024793407	3.6908401838716436e-5	0.0021701342261666048
ADXEC.6245.C1_s_at	1.9122129476584062	3.6978674458403695e-5	0.0021730914602308593
ADXECNTDJ.1735_s_at	0.5704543617998166	3.7150028790962156e-5	0.0021819824685559933
ADXEC.14029.C1_at	0.3562269054178162	3.721866887264668e-5	0.002184834282402059
ADXECADA.1498_at	0.43923893480257226	3.7263740097304106e-5	0.00218630021187937
ADXEC.19591.C1_at	0.893347612488522	3.737004092049215e-5	0.0021913550248881153
ADXECAD.28172_at	0.43597084481175274	3.754559127043621e-5	0.002200462950448798
ADXECADA.16726_x_at	0.3382912764003667	3.761473961094795e-5	0.0022033284415296037
ADXEC.2091.C1-a_s_at	0.5722169421487631	3.775012554550115e-5	0.0022100687063172407
ADXECADA.8743_at	0.6722492653810836	3.7905373303740374e-5	0.0022179638980568384
ADXEC.14209.C1_x_at	0.4213554178145107	3.821071120754962e-5	0.0022346281302754933
ADXECAD.23961_s_at	0.9781758953168005	3.850654985613076e-5	0.002250719219317829
ADXECADA.11584_at	-1.2128354453627113	3.8643582979350655e-5	0.002256641463229496
ADXEC.13308.C1_s_at	0.4581912304866853	3.8649362414471496e-5	0.002256641463229496
ADXEC.22883.C1-a_s_at	1.0737739210284616	3.8724832329905394e-5	0.0022598349578958096
ADXECNTDJ.7897_s_at	1.2258660238751173	3.88368371131496e-5	0.002265155921619282
ADXEC.27678.C1_at	0.31502548209366354	3.892524134966336e-5	0.0022690954196414696
ADXECEMUTR.2585_s_at	0.8861130853994506	3.8948726646489935e-5	0.0022692483608455216
ADXEC.231.C3_x_at	-0.5354145546372804	3.9034600770622675e-5	0.0022730341185360024
ADXEC.23615.C2_s_at	1.870623186409551	3.9304880530445055e-5	0.002287548252851627
ADXEC.1784.C3_s_at	0.48238301193755895	3.9354335420802e-5	0.0022892017057396566
ADXOCEC.7138.C1_x_at	0.28124095500459134	3.937868142842956e-5	0.002289393613607084
ADXEC.3963.C1_s_at	0.4996863177226789	3.940336368290136e-5	0.0022896048546855122
ADXECNTDJ.248_s_at	1.2233669421487603	3.9446516959215515e-5	0.0022908885898321554
ADXEC.18723.C1-a_s_at	0.5789122589531688	3.948590581940993e-5	0.002291952450059837
ADXECADA.16416_at	0.6780449954086292	3.958707384542799e-5	0.0022965992237921466
ADXECADA.1703_s_at	0.6920633149678599	3.9859424762304125e-5	0.0023104921350502665
ADXEC.7595.C1_s_at	0.6645350780532575	3.986903119704117e-5	0.0023104921350502665
ADXECADA.19139_at	-0.5554015610651994	4.0013416746199735e-5	0.002317624824272962
ADXECEMUTR.3593_s_at	0.6373880624426134	4.008262351108334e-5	0.0023203977940615228
ADXECAD.1716_s_at	0.5291109274563832	4.017690691820277e-5	0.0023242889612811292
ADXEC.1866.C1_x_at	1.254670523415978	4.019257498133599e-5	0.0023242889612811292
ADXECNTDJ.1485_s_at	1.1535265381083644	4.039309040180181e-5	0.0023346433589513252
ADXECADA.2137_at	-0.9821955004591358	4.057222327711916e-5	0.0023437515449771184
ADXEC.6006.C1_at	0.6685828741965101	4.0680479789557846e-5	0.002348757892563134
ADXECADA.23029_at	0.47695789715335524	4.110086539427204e-5	0.0023717706812346607
ADXEC.35074.C1_x_at	0.5307020661157011	4.124091727508187e-5	0.002378590677367076
ADXEC.4176.C1_s_at	-0.861074012855827	4.1403447187383304e-5	0.0023866991898541636
ADXEC.9690.C1_at	0.4180204315886127	4.152838459858265e-5	0.0023926332431649503
ADXEC.10869.C1_at	0.5130249770431554	4.1855453883343065e-5	0.0024102005567043544
ADXPCEC.17341.C1_at	-0.5779166207529869	4.2105381785230625e-5	0.002423309528608596
ADXECADA.18647_at	1.2539557392102836	4.2185172031494034e-5	0.002426617806926386
ADXEC.3066.C1_at	0.6031222681359081	4.2385875555751336e-5	0.0024368742068987355
ADXEC.19870.C1_at	0.5967783746556536	4.243512844492624e-5	0.0024384170796224497
ADXECADA.3562_at	0.5769435261707967	4.257411841923919e-5	0.0024451120935433802
ADXECEMUTR.6158_at	0.369116942148761	4.260007782955815e-5	0.0024453119081730965
ADXPCEC.15925.C1_at	0.4809139577594117	4.267755062156514e-5	0.002448466902115701
ADXEC.3220.C1_at	0.878807438016528	4.2906845484034386e-5	0.0024589148961419436
ADXEC.3392.C1_s_at	-0.6692550964187252	4.291641833083023e-5	0.0024589148961419436
ADXPCEC.9073.C1_at	0.4348689623507831	4.2927478375501495e-5	0.0024589148961419436
ADXECAD.14049_at	0.604534618916438	4.325908587246729e-5	0.0024766054341386853
ADXECRS.38797_at	0.3010882920110185	4.353579221392155e-5	0.002491135893667296
ADXEC.7566.C1_at	-0.9476680899908247	4.359455631456959e-5	0.002493186886263734
ADXECADA.13403_at	0.5843326905417818	4.3817426016280884e-5	0.0025036730761905106
ADXEC.375.C50_x_at	0.4862970156106492	4.382394588021928e-5	0.0025036730761905106
ADXEC.9868.C3_x_at	0.8415454545454564	4.389699656735923e-5	0.0025065300255176204
ADXECRS.18195_at	0.32467745638200163	4.396794083392545e-5	0.0025092637629334077
ADXEC.4750.C1_s_at	1.1137953627180908	4.423965227443471e-5	0.0025234464686963343
ADXEC.16642.C1_x_at	-0.8293923783287429	4.4276325718837645e-5	0.0025242146784026642
ADXEC.19758.C1_x_at	-1.5668110651974256	4.4311951160981984e-5	0.002524922367463057
ADXEC.28166.C1_s_at	0.8331097796143263	4.438445792119607e-5	0.002527729735516243
ADXECAD.4372_s_at	-1.475309458218545	4.450112022741332e-5	0.0025330475425730564
ADXEC.16661.C1_at	0.4505236455463746	4.46538372870002e-5	0.0025404109857378315
ADXEC.1874.C1_x_at	-0.7473868227731826	4.478416764809368e-5	0.002546493789905404
ADXECADA.15189_at	-0.7918355371900816	4.491305667993774e-5	0.002551424763291149
ADXEC.3889.C1_s_at	0.7635890266299379	4.493213597885195e-5	0.002551424763291149
ADXEC.938.C1_x_at	0.7649987144168957	4.4941254012519686e-5	0.002551424763291149
ADXPCEC.2341.C1_x_at	0.41590426997245267	4.498543110955865e-5	0.0025516797682553897
ADXECRS.13268_s_at	0.7714123966942141	4.499266194301902e-5	0.0025516797682553897
Adx-200050_s_at	-0.6430958677685874	4.528611449602004e-5	0.0025669840492022282
ADXEC.15514.C2-a_s_at	0.7638505050505082	4.532208955224896e-5	0.002567685215174705
ADXEC.27172.C1_at	1.0392668503213942	4.548968905818697e-5	0.0025758388427867497
ADXEC.34084.C1_at	-1.0581127640036794	4.570760251142419e-5	0.0025868315144550874
ADXEC.27814.C1_s_at	-1.618342148760337	4.574569320020404e-5	0.002587640937881121
ADXEC.23530.C2_s_at	0.5619007346189235	4.5954130168214234e-5	0.0025980802823168773
ADXEC.8091.C1_at	0.40156928374655987	4.614267838101883e-5	0.0026071588102548507
ADXEC.3178.C1_x_at	0.5738186868686874	4.616264496351072e-5	0.0026071588102548507
ADXEC.7674.C1_x_at	0.6175593663911876	4.631564497538474e-5	0.0026144424482835754
ADXOCEC.15419.C1_x_at	0.2862268595041284	4.653545042154084e-5	0.0026254876322891734
ADXECAD.8804_s_at	-0.3918720844811707	4.656652205249907e-5	0.0026258786950661686
ADXEC.5817.C1_x_at	-0.8230137281910017	4.6676243568560284e-5	0.0026307021090226494
ADXEC.9720.C1_at	0.3444666666666685	4.677341108661009e-5	0.002634813342494614
ADXEC.948.C2_s_at	0.7188696510560177	4.685408987554583e-5	0.002637991967030214
ADXEC.5621.C1_at	0.5950501836547275	4.705708158580952e-5	0.0026480502362017672
ADXEC.33113.C1_x_at	0.7941321854912808	4.7152939788699015e-5	0.002652072481104201
ADXEC.15131.C1_s_at	1.1109847566574853	4.7429918249645425e-5	0.002666272241614176
ADXECADA.23920_at	1.294102020202021	4.753716171804899e-5	0.00267092061107567
ADXEC.26655.C1-a_s_at	1.1200007346189182	4.758879645790221e-5	0.002672441364741751
ADXEC.6535.C1_at	0.6811955004591361	4.765329861392931e-5	0.0026746827709126803
ADXECADA.14237_s_at	0.5575497245179051	4.771984478697857e-5	0.0026770365325159266
ADXPCEC.14434.C1_s_at	0.7083445821854957	4.7973357826457344e-5	0.0026898711190364555
ADXEC.132.C1_at	0.30420491276400696	4.8288326959910415e-5	0.002706136555070178
ADXECAD.5718_at	0.6425088154269969	4.834465712490987e-5	0.0027078982612869186
ADXEC.29597.C1_x_at	-0.8749859963268989	4.852997103889884e-5	0.002716259310959176
ADXECRS.44021_s_at	0.772876262626264	4.854387089527688e-5	0.002716259310959176
ADXECRS.39098_at	0.8284734159779625	4.857474606967023e-5	0.002716589500501002
ADXEC.1008.C3_x_at	-0.3411868227731869	4.8667901469506376e-5	0.0027204006424702085
ADXEC.30281.C1_s_at	0.34145270890725277	4.8997462969551116e-5	0.0027374155274657893
ADXECAD.22435_s_at	1.0395968778696054	4.924083245323204e-5	0.0027495999953453636
ADXEC.22397.C1_s_at	0.5719217171717172	4.9315981484671387e-5	0.0027523833771044715
ADXEC.11353.C1_s_at	-1.1427097796143304	4.9450641142611274e-5	0.0027584835594506073
ADXECAD.12963_at	0.5097484848484863	4.9621036974899994e-5	0.0027665699220818666
ADXECRS.34968_s_at	0.6601512855831029	4.980958329389146e-5	0.002775659442815747
ADXECAD.7916_at	1.530266666666666	4.999709597541632e-5	0.002783585108539222
ADXEC.21236.C1_s_at	-3.66948558310377	5.0002990568559605e-5	0.002783585108539222
ADXECADA.8735_at	0.552361570247933	5.0097213464522004e-5	0.0027874038321313785
ADXEC.16164.C1_at	0.4819817263544559	5.0448362859109115e-5	0.0028055067067292707
ADXEC.529.C1_s_at	0.865713590449956	5.057098283832923e-5	0.002808352163724938
ADXEC.21795.C1_s_at	1.15416248852158	5.058416279616888e-5	0.002808352163724938
ADXECADA.23905_at	0.29746414141413924	5.0587559023780536e-5	0.002808352163724938
ADXECAD.758_s_at	0.35333526170799057	5.06028006260653e-5	0.002808352163724938
ADXEC.8924.C1_at	1.0141704775022946	5.0787805844780946e-5	0.002817182237925493
ADXEC.557.C1_s_at	-0.9183554178145084	5.095376644063929e-5	0.0028249474507375024
ADXECNTDJ.1648_at	0.5491224058769508	5.098906021349327e-5	0.002825464092604658
ADXEC.346.C1-a_s_at	0.8044164830119378	5.130109147027161e-5	0.002840457620297648
ADXEC.3998.C2_s_at	0.39881152433424827	5.131186313051481e-5	0.002840457620297648
ADXECADA.16770_s_at	-0.5013883838383824	5.140446473331624e-5	0.0028441363457941036
ADXECRS.38601_x_at	0.397747291092746	5.160430631079082e-5	0.002853741750514785
ADXECRS.43421_x_at	-0.3496074839302108	5.172203167775535e-5	0.0028587986370830877
ADXEC.20417.C1_at	1.1663677226813616	5.183889354911202e-5	0.0028638026839503347
ADXECADA.22562_s_at	0.6522803030303015	5.19475431093861e-5	0.0028679658092523935
ADXECADA.2996_at	0.40279876033057693	5.196698361804505e-5	0.0028679658092523935
ADXEC.23967.C1_x_at	-1.0842016988062406	5.199373985331198e-5	0.002867987345985732
ADXEC.9063.C2_x_at	0.6457043617998224	5.2038006329432454e-5	0.0028689742404918116
ADXEC.16076.C1_at	0.29119260789715495	5.2480137330708755e-5	0.002891884203791882
ADXEC.3713.C1_at	0.7199631313131265	5.253585878375305e-5	0.002892278821740981
ADXOCEC.916.C4_x_at	0.7718313590449943	5.254047723542123e-5	0.002892278821740981
ADXPCEC.11484.C1_s_at	0.5200148760330583	5.27184027860662e-5	0.002900605453443165
ADXECAD.6359_x_at	-0.920428191000914	5.2749061439686705e-5	0.002900704153214265
ADXEC.28640.C1_at	0.936112075298444	5.277353018323004e-5	0.002900704153214265
ADXEC.18606.C1_at	-1.0221277777777775	5.2828409111418594e-5	0.0029022540553048834
ADXECEMUTR.6500_at	0.7161662075298441	5.299818485387054e-5	0.002909715525128505
ADXEC.33754.C1_at	0.44497359963269023	5.301772606829353e-5	0.002909715525128505
ADXECADA.11477_x_at	0.5834551423324159	5.30483275318884e-5	0.0029099268157381205
ADXECAD.21180_s_at	-1.0081839302111986	5.311776419803531e-5	0.0029122670959705085
ADXEC.26923.C1_at	0.6972898530762186	5.321675997446427e-5	0.0029150832832000838
ADXEC.409.C73_s_at	0.8419032598714418	5.3222727443878856e-5	0.0029150832832000838
ADXEC.12510.C1_at	0.5317870064279129	5.338290998516675e-5	0.002922385212152239
ADXEC.26923.C1_x_at	0.8536994490358181	5.361308101091085e-5	0.002933509305856559
ADXECAD.7320_at	0.4748917814508724	5.401919929664611e-5	0.0029542445564062227
ADXEC.29482.C1_at	0.29514132231405066	5.414818958667794e-5	0.0029598107891861706
ADXEC.12116.C1_s_at	1.4751468319559153	5.419713274678574e-5	0.0029609981474959146
ADXECRS.3615_s_at	0.6442915977961448	5.43205592791543e-5	0.0029662515844122933
ADXECEMUTR.1243_at	0.4201671717171718	5.462587332467319e-5	0.0029814269928573264
ADXECAD.9650_at	0.6218867768595082	5.472660174636592e-5	0.0029842987249775743
ADXECADA.8507_at	-0.8907614325068876	5.473335989860135e-5	0.0029842987249775743
ADXEC.10182.C1_at	0.5501287419651046	5.488561482504245e-5	0.0029911010211467024
ADXPCEC.13833.C1_at	0.5053749770431599	5.495328619764957e-5	0.0029932892636131848
ADXEC.4000.C1_s_at	0.709019191919193	5.506187695986113e-5	0.002997703067160087
ADXEC.29803.C1_s_at	1.0248288797061527	5.521878883657199e-5	0.003003457111180458
[truncated: 106,779 more rows]
